# Supplementary material for: Accelerated biological aging in COVID-19 patients
Source: Nat Commun. 2022 Apr 19;13:2135. doi: 10.1038/s41467-022-29801-8 (PMC9018863; doi:10.1038/s41467-022-29801-8)
Supplement: Supplementary file 3 — Source Data [file 41467_2022_29801_MOESM3_ESM.xlsx]

## Sheet: Figure 1 and S1-S3
group.severity	group.infection	chronological_age	Horvath	Hannum	PhenoAge	skinHorvath	GrimAge	TL
A.uninfected	A.uninfected	65	55.1239	55.9328	41.3007	52.9372	70.3015	7.34654
A.uninfected	A.uninfected	52	52.075	58.0427	46.7964	50.294	54.4779	6.92637
A.uninfected	A.uninfected	47	39.2112	44.4271	34.9062	40.3275	56.2724	7.42846
A.uninfected	A.uninfected	59	52.2341	58.6747	45.8038	58.7954	64.2615	6.73941
A.uninfected	A.uninfected	57	56.601	60.5699	49.7811	52.0426	70.8116	7.1826
A.uninfected	A.uninfected	55	51.4096	56.5067	39.1207	50.805	58.5867	7.22865
B.non-severe	B.COVID19	34	40.2776	49.2625	26.1713	41.3111	36.4658	7.19663
C.severe	B.COVID19	50	48.2952	60.7416	48.0235	51.7545	55.6219	7.04276
C.severe	B.COVID19	46	41.6998	57.0046	47.1092	40.8506	58.2021	6.77074
C.severe	B.COVID19	52	45.9015	59.4446	61.7758	54.3421	60.7854	6.90424
C.severe	B.COVID19	42	51.0189	57.1571	42.5739	49.4498	52.7567	6.98039
C.severe	B.COVID19	43	45.6298	57.4867	43.4875	44.9566	50.703	6.95796
C.severe	B.COVID19	57	56.5129	65.6533	58.1578	56.6297	62.6946	6.88011
C.severe	B.COVID19	59	45.2979	62.3053	36.2619	55.9334	57.5579	6.64737
C.severe	B.COVID19	50	52.0727	59.1	40.9908	49.9507	51.709	7.33085
C.severe	B.COVID19	33	31.6878	42.2814	27.4929	31.7274	39.536	7.26411
C.severe	B.COVID19	33	35.5246	46.6112	24.4313	33.4715	42.0335	7.17698
B.non-severe	B.COVID19	38	40.626	46.8825	31.504	43.0057	42.0822	7.21605
B.non-severe	B.COVID19	34	36.0506	46.9342	33.3602	38.2476	41.1196	7.29982
C.severe	B.COVID19	26	27.7865	39.5348	33.8635	24.2813	37.8202	7.33945
B.non-severe	B.COVID19	29	27.9575	32.6026	8.76395	25.8266	31.4208	7.50195
B.non-severe	B.COVID19	26	31.562	34.1384	16.0192	23.6526	39.2601	7.33227
B.non-severe	B.COVID19	25	28.4111	29.4574	10.3158	23.4962	31.0283	7.62777
B.non-severe	B.COVID19	31	30.9439	38.953	19.8949	31.9598	41.649	7.36261
B.non-severe	B.COVID19	25	29.5775	32.2795	13.1788	21.3212	31.5885	7.59758
B.non-severe	B.COVID19	33	30.4292	38.6397	18.2446	32.7909	37.2051	7.36515
B.non-severe	B.COVID19	36	39.072	46.2079	21.0616	37.3871	38.1565	7.32137
B.non-severe	B.COVID19	25	23.9094	37.3748	10.7342	27.5479	28.753	7.54629
C.severe	B.COVID19	55	54.1704	63.2616	46.4315	59.1654	61.7183	6.61349
B.non-severe	B.COVID19	41	40.918	56.0639	41.2303	48.4871	49.9024	6.63433
B.non-severe	B.COVID19	36	40.7036	40.6816	17.6125	36.311	39.9833	7.41345
B.non-severe	B.COVID19	41	44.4866	52.819	29.4338	46.9399	44.4793	7.03455
C.severe	B.COVID19	57	58.4695	68.0394	61.5714	53.7529	67.7012	6.68065
C.severe	B.COVID19	54	54.6404	67.9794	57.0991	52.0215	63.9406	6.44169
C.severe	B.COVID19	42	46.7675	59.6353	45.7917	45.6252	52.4149	6.685
C.severe	B.COVID19	56	54.6669	59.7666	58.8294	56.0614	63.1882	6.64843
C.severe	B.COVID19	58	64.0968	72.9044	60.2493	62.1585	69.2863	6.29325
C.severe	B.COVID19	60	61.3774	71.0824	59.2892	63.4189	66.0971	6.40242
C.severe	B.COVID19	55	57.4921	65.4381	52.3988	57.8231	61.7753	6.56636
C.severe	B.COVID19	54	55.6443	61.4467	46.9809	56.8699	57.5188	6.87172
C.severe	B.COVID19	33	41.4221	52.8233	33.606	39.3026	39.604	6.89047
C.severe	B.COVID19	59	64.3573	70.4578	54.0933	63.2935	58.5652	6.70016
C.severe	B.COVID19	31	35.4494	43.7817	14.8869	33.9381	33.8612	7.25692
C.severe	B.COVID19	49	46.3042	57.4238	38.7024	50.3864	50.8205	6.98481
C.severe	B.COVID19	49	47.2037	59.1623	35.4805	50.0987	51.7126	6.93897
B.non-severe	B.COVID19	43	45.1067	44.2706	27.8978	44.1442	43.8517	7.15347
C.severe	B.COVID19	33	34.6084	43.0284	32.194	34.4051	40.974	7.14132
C.severe	B.COVID19	44	42.3264	56.1207	44.3067	49.2755	57.9436	6.75961
C.severe	B.COVID19	48	52.4054	59.427	46.8059	44.9641	55.8714	6.96264
C.severe	B.COVID19	56	55.844	65.1524	49.8942	58.5206	58.675	6.80796
C.severe	B.COVID19	51	48.1153	61.4941	42.9756	51.8693	57.452	6.703
C.severe	B.COVID19	37	43.4585	56.7596	31.5267	43.1133	43.586	6.79133
C.severe	B.COVID19	38	46.1312	52.2568	28.7066	45.675	48.7568	6.80417
C.severe	B.COVID19	60	64.1197	71.579	71.3289	63.6707	66.5412	6.19915
B.non-severe	B.COVID19	46	47.93	50.0231	33.1038	47.2227	50.6956	7.04421
B.non-severe	B.COVID19	34	32.7602	44.4835	28.0704	33.8747	40.4972	7.22274
B.non-severe	B.COVID19	31	35.7769	40.5592	16.5671	34.7773	34.2331	7.435
B.non-severe	B.COVID19	37	40.3019	45.3961	29.8165	41.003	42.4776	7.41966
B.non-severe	B.COVID19	47	49.6799	51.2833	40.6226	47.567	49.8718	7.11839
B.non-severe	B.COVID19	36	39.4871	45.2968	29.2217	39.5303	46.8787	7.39644
C.severe	B.COVID19	56	52.4205	63.8145	46.7923	56.7594	61.557	6.90034
C.severe	B.COVID19	47	45.0142	61.3323	49.0763	49.8947	50.5815	6.71663
C.severe	B.COVID19	60	60.542	74.3232	58.2613	68.2496	62.7353	6.45493
C.severe	B.COVID19	53	44.0845	52.1554	37.1988	43.5253	58.3569	6.76546
C.severe	B.COVID19	54	54.9654	71.8128	40.7631	58.3754	56.609	6.72283
C.severe	B.COVID19	50	46.4741	62.2071	43.0967	52.5855	52.1472	6.68458
C.severe	B.COVID19	41	41.8331	46.1906	37.3008	43.4835	47.6309	6.85035
C.severe	B.COVID19	51	51.6852	56.813	42.5418	52.6418	53.9974	6.78267
C.severe	B.COVID19	57	60.7926	65.8802	49.5255	57.7881	59.8719	6.52468
C.severe	B.COVID19	52	57.3853	61.0908	41.7441	55.906	55.833	6.96443
C.severe	B.COVID19	53	58.608	64.6379	55.1023	52.6235	59.3789	6.91376
C.severe	B.COVID19	55	48.9734	64.4833	41.5803	54.4466	59.9677	6.39717
B.non-severe	B.COVID19	42	46.2708	44.2215	29.9317	42.4531	41.3583	7.30342
B.non-severe	B.COVID19	52	53.1084	62.1741	43.6371	55.995	54.5716	6.91919
B.non-severe	B.COVID19	30	33.5854	40.8051	22.8361	31.8414	39.2505	7.34842
B.non-severe	B.COVID19	42	44.8943	49.8205	35.0972	46.2851	44.7912	7.277
C.severe	B.COVID19	59	61.6847	73.5042	49.9313	60.3559	63.6751	6.56292
C.severe	B.COVID19	60	61.0769	66.0027	52.9739	63.7087	59.2581	6.72211
C.severe	B.COVID19	43	46.3122	48.8749	31.3011	44.3578	50.5707	7.19874
C.severe	B.COVID19	57	54.9794	69.2001	46.3952	62.1481	59.7817	6.63494
C.severe	B.COVID19	53	57.5085	71.8931	58.9516	60.7617	58.1051	6.60861
C.severe	B.COVID19	49	53.2284	58.951	36.5431	50.6286	51.9903	6.53707
C.severe	B.COVID19	36	38.7556	41.0688	22.9486	34.3368	41.9364	7.32081
C.severe	B.COVID19	59	53.7824	67.6266	55.7469	57.8566	60.0861	6.75914
C.severe	B.COVID19	35	35.674	45.7701	36.0873	36.8102	45.3061	7.0799
C.severe	B.COVID19	45	47.1251	64.7766	39.2306	52.0022	51.8981	6.84417
C.severe	B.COVID19	46	44.6978	50.4723	29.7603	46.1645	49.2519	7.14472
B.non-severe	B.COVID19	38	37.9102	50.7228	31.5535	43.5371	44.5974	6.92319
B.non-severe	B.COVID19	56	53.9457	58.134	38.2531	56.7458	53.5325	7.09715
B.non-severe	B.COVID19	45	46.9492	54.9661	37.0404	48.934	48.1831	6.99417
C.severe	B.COVID19	51	52.4209	62.8586	44.4643	54.5234	55.1503	6.84137
C.severe	B.COVID19	50	53.9537	67.9425	42.6424	52.3532	54.3696	6.12657
C.severe	B.COVID19	60	52.5316	67.1736	46.9615	60.1774	64.4053	6.8079
C.severe	B.COVID19	50	55.6422	62.3757	40.0599	50.1382	55.0108	6.77753
B.non-severe	B.COVID19	36	38.6364	49.5278	28.0456	37.0984	40.5307	7.02943
C.severe	B.COVID19	25	34.1426	42.649	16.7377	29.3643	34.622	7.23349
B.non-severe	B.COVID19	57	48.276	60.7917	44.8578	55.7813	58.0023	7.06952
C.severe	B.COVID19	56	50.6664	67.6263	46.8133	58.2199	59.0306	6.64162
C.severe	B.COVID19	43	48.6534	58.1525	38.4303	49.2668	45.0591	6.93554
C.severe	B.COVID19	53	54.5642	59.605	46.3562	52.1264	54.5247	6.71857
C.severe	B.COVID19	27	32.9316	42.1971	19.3381	28.3849	35.6975	7.30503
C.severe	B.COVID19	60	56.2403	66.7961	52.6663	61.3697	59.8278	6.6349
B.non-severe	B.COVID19	46	45.7182	53.7158	31.1943	48.6607	48.0641	6.83884
B.non-severe	B.COVID19	42	50.8591	52.6284	39.9171	50.7038	45.1717	6.9324
B.non-severe	B.COVID19	44	51.029	55.6628	32.4483	48.9256	49.1645	7.50131
B.non-severe	B.COVID19	51	47.1311	61.7095	39.3232	56.0245	52.9211	6.80457
B.non-severe	B.COVID19	31	35.8881	41.8559	17.1177	32.6488	37.7428	7.38812
B.non-severe	B.COVID19	40	43.6949	52.3119	32.6652	42.5291	45.0426	7.1003
B.non-severe	B.COVID19	43	51.5178	53.737	45.0818	48.9351	47.0164	7.28677
B.non-severe	B.COVID19	25	31.0253	34.7963	12.7908	24.2611	31.2613	7.62789
B.non-severe	B.COVID19	39	41.1182	46.4502	25.2892	39.245	46.0852	7.45231
B.non-severe	B.COVID19	27	28.5842	37.1187	8.24184	27.195	30.9655	7.40574
B.non-severe	B.COVID19	25	27.402	39.2887	11.1886	29.0596	31.5546	7.5409
B.non-severe	B.COVID19	29	32.5471	38.8421	18.124	29.2508	35.3091	7.50412
B.non-severe	B.COVID19	33	34.7588	43.3829	14.5743	34.295	37.0821	7.30307
B.non-severe	B.COVID19	28	34.0774	37.5166	16.3089	29.4961	37.1297	7.48295
B.non-severe	B.COVID19	31	35.5906	40.6838	20.6817	33.0788	35.6432	7.41706
C.severe	B.COVID19	47	51.8109	54.6784	44.7113	51.1946	52.3382	6.80168
B.non-severe	B.COVID19	36	36.7847	42.7819	23.6621	34.5276	39.5704	6.92475
C.severe	B.COVID19	41	46.7942	50.1375	36.3351	46.587	48.2584	7.01296
C.severe	B.COVID19	36	32.9479	44.3622	27.8035	36.6936	43.9436	7.09274
B.non-severe	B.COVID19	48	47.5923	60.3861	36.4143	48.488	52.7095	7.21592
B.non-severe	B.COVID19	40	38.5134	46.8314	26.7322	40.1659	41.289	7.30434
B.non-severe	B.COVID19	56	53.11	61.376	45.9173	58.4951	55.9431	6.69787
B.non-severe	B.COVID19	47	57.5599	58.7608	48.423	52.5783	53.1604	6.89283
C.severe	B.COVID19	41	46.4927	57.328	33.0407	44.9602	48.8015	7.10333
C.severe	B.COVID19	24	26.6782	40.1329	23.8681	23.0414	37.3993	7.31179
B.non-severe	B.COVID19	24	27.0011	34.8938	9.44134	25.2066	29.6773	7.65177
B.non-severe	B.COVID19	26	33.3279	38.0584	22.0615	25.9247	33.9081	7.43838
C.severe	B.COVID19	43	41.6926	55.4301	36.6492	43.1708	48.8646	6.80178
C.severe	B.COVID19	44	42.8287	55.4786	45.7273	44.1046	54.703	6.96586
C.severe	B.COVID19	31	27.5958	43.753	28.0591	31.7649	45.3647	7.09129
B.non-severe	B.COVID19	25	26.8663	37.6424	12.368	24.8028	32.7212	7.58207
C.severe	B.COVID19	30	30.9688	43.2333	26.1266	29.7858	40.3524	7.3348
C.severe	B.COVID19	39	42.8087	53.1191	35.8238	42.1381	44.4848	7.05865
C.severe	B.COVID19	39	43.8546	51.4159	35.7699	41.6477	49.4723	6.95475
C.severe	B.COVID19	39	44.1704	55.243	36.7896	45.0452	44.3286	7.01626
C.severe	B.COVID19	46	41.4159	55.2616	37.1828	50.178	50.2138	6.93785
C.severe	B.COVID19	40	43.4731	53.6873	41.4999	41.5786	48.37	7.05924
B.non-severe	B.COVID19	32	32.946	40.2185	18.8231	28.6918	35.6779	7.17827
B.non-severe	B.COVID19	32	33.4555	43.5103	20.9558	33.7623	37.1803	7.24721
B.non-severe	B.COVID19	28	29.237	32.7459	14.8076	29.1232	33.1941	7.6428
B.non-severe	B.COVID19	28	32.3434	37.0937	19.2854	25.2115	34.4679	7.42702
C.severe	B.COVID19	49	51.9124	58.7101	36.159	51.7494	52.1601	6.94045
C.severe	B.COVID19	48	49.3133	52.6501	29.1436	51.7342	48.747	7.02695
C.severe	B.COVID19	56	53.8607	59.0771	40.4793	54.4768	54.8151	6.76612
C.severe	B.COVID19	40	42.6568	52.5929	43.8062	41.7749	48.4132	7.23151
C.severe	B.COVID19	55	54.5662	62.2038	53.1724	58.8657	58.8404	7.1212
C.severe	B.COVID19	50	49.0685	53.8957	35.3832	53.147	47.8487	7.22307
C.severe	B.COVID19	48	42.611	54.3054	30.3502	45.0384	52.9288	6.74111
C.severe	B.COVID19	55	54.5481	62.0176	44.2614	56.8599	58.1091	6.6701
B.non-severe	B.COVID19	38	32.3185	37.929	11.2107	37.9512	39.3583	7.54121
B.non-severe	B.COVID19	51	45.6849	52.7704	30.3542	53.6363	50.6783	7.05393
C.severe	B.COVID19	49	47.8236	57.8139	40.8449	47.1247	53.6203	6.92807
C.severe	B.COVID19	46	47.2405	50.644	32.2759	48.4484	47.0966	7.13457
C.severe	B.COVID19	46	53.3648	56.6086	40.7593	47.9969	49.2903	6.75831
C.severe	B.COVID19	51	47.3357	60.5659	37.8914	51.9383	51.7687	6.9433
C.severe	B.COVID19	43	48.2204	50.1075	39.0616	46.4945	53.8526	7.07799
C.severe	B.COVID19	59	51.8298	68.5972	44.9017	60.4876	56.7769	6.67418
C.severe	B.COVID19	46	43.5646	49.1372	40.2388	46.5901	51.1416	7.09742
B.non-severe	B.COVID19	33	28.8649	37.2794	19.8501	31.2021	35.8137	7.63949
C.severe	B.COVID19	54	53.393	58.0296	44.0538	52.9122	59.0666	6.79414
C.severe	B.COVID19	55	54.3091	48.9207	38.6772	51.0512	51.5335	7.0861
C.severe	B.COVID19	60	58.9195	69.8675	49.8523	59.2588	61.3763	6.34405
B.non-severe	B.COVID19	56	56.3478	58.9601	52.0321	59.5411	63.1263	6.85009
C.severe	B.COVID19	54	56.958	59.8424	46.0554	58.902	52.7731	6.80263
B.non-severe	B.COVID19	53	52.3883	56.3005	41.0148	53.7491	46.4183	6.92345
B.non-severe	B.COVID19	53	59.2658	60.5532	47.5201	59.0529	56.8598	6.67654
C.severe	B.COVID19	46	52.1987	52.8655	35.5576	48.8312	47.2271	6.95268
B.non-severe	B.COVID19	29	24.4913	33.5716	7.14119	28.4075	33.7732	7.53213
C.severe	B.COVID19	59	63.3917	63.2725	42.2195	59.1739	56.1419	6.96055
C.severe	B.COVID19	40	45.7746	44.2088	37.8771	43.6392	45.687	7.20185
C.severe	B.COVID19	40	33.6084	46.5172	25.1552	39.9227	43.8341	6.68691
B.non-severe	B.COVID19	43	39.7299	45.6395	31.3428	44.0421	37.5508	7.37483
B.non-severe	B.COVID19	19	24.2883	19.5461	2.78548	18.5218	26.1083	7.85779
B.non-severe	B.COVID19	23	21.6232	28.1592	2.44298	19.3598	26.5377	7.77631
B.non-severe	B.COVID19	42	61.8468	64.0513	41.6904	53.9207	44.2024	6.86685
B.non-severe	B.COVID19	27	21	28.4135	8.62929	23.6586	34.124	7.64701
B.non-severe	B.COVID19	33	32.3716	36.8188	17.3138	34.3544	34.0806	7.55581
B.non-severe	B.COVID19	47	49.3773	48.8776	31.9563	45.3279	44.9055	7.43774
B.non-severe	B.COVID19	51	52.0953	55.8103	46.7466	58.7845	54.5905	6.71148
B.non-severe	B.COVID19	39	38.988	45.6431	27.1026	41.9878	42.2372	7.12797
B.non-severe	B.COVID19	33	35.3567	38.5341	22.8556	30.9316	38.7917	7.57962
B.non-severe	B.COVID19	43	45.6454	44.0485	27.8241	42.3528	44.5016	7.03361
B.non-severe	B.COVID19	24	24.7696	30.8772	9.11864	22.2113	26.223	7.46771
B.non-severe	B.COVID19	32	30.8974	34.1081	11.8964	30.0337	34.6548	7.69783
B.non-severe	B.COVID19	28	23.699	34.8838	11.4093	23.4569	32.7497	7.44792
B.non-severe	B.COVID19	28	36.3501	33.2917	16.7295	29.1345	31.131	7.4122
B.non-severe	B.COVID19	23	25.7373	29.7585	9.32287	24.2916	26.0336	7.70362
B.non-severe	B.COVID19	41	44.3163	49.0838	42.5744	42.174	42.052	7.11716
B.non-severe	B.COVID19	46	44.644	47.7945	31.571	45.0277	44.4983	7.35202
B.non-severe	B.COVID19	53	49.7896	58.9562	48.8957	53.5603	52.9076	6.91483
B.non-severe	B.COVID19	37	41.7392	44.7332	32.7401	39.9448	40.8683	7.28046
B.non-severe	B.COVID19	23	24.2084	29.8735	17.3341	21.6694	30.5909	7.34208
B.non-severe	B.COVID19	22	22.7797	31.9382	6.46285	18.1658	26.418	7.6473
B.non-severe	B.COVID19	48	47.2008	49.7352	31.6374	51.9475	48.4703	7.12229
B.non-severe	B.COVID19	49	45.031	50.3425	37.6046	50.4728	49.6828	7.10861
B.non-severe	B.COVID19	50	47.5985	52.6434	41.9856	51.1807	61.517	6.83885
B.non-severe	B.COVID19	23	20.3261	25.3942	5.2328	19.0164	26.1342	7.99266
B.non-severe	B.COVID19	28	32.6026	37.2348	20.8951	28.8289	41.8233	7.23516
B.non-severe	B.COVID19	39	35.0188	43.4755	33.4974	35.6882	43.378	7.41503
B.non-severe	B.COVID19	26	21.0892	34.786	5.10763	21.1048	25.1759	7.76779
B.non-severe	B.COVID19	29	27.2271	42.1025	7.81554	30.1437	34.4803	7.05245
B.non-severe	B.COVID19	46	48.206	55.3632	35.1865	46.6708	47.1304	7.08591
B.non-severe	B.COVID19	28	23.5205	31.6809	11.1971	25.9313	32.551	7.49558
B.non-severe	B.COVID19	58	57.461	57.8735	43.2173	57.7548	54.1528	7.08109
B.non-severe	B.COVID19	45	42.7296	44.8334	31.0071	46.0603	48.7386	7.25074
B.non-severe	B.COVID19	22	26.3385	28.6606	9.2213	22.0087	27.9049	7.59847
B.non-severe	B.COVID19	31	32.131	40.8122	22.4832	30.5004	38.4352	7.38956
B.non-severe	B.COVID19	26	34.8615	34.5111	23.7458	25.5358	34.5948	7.64643
B.non-severe	B.COVID19	41	37.4651	40.4658	25.8321	43.4846	41.6703	7.24643
B.non-severe	B.COVID19	53	62.8602	73.3225	44.4659	62.624	56.1714	6.29505
B.non-severe	B.COVID19	36	35.4083	42.0105	17.1693	37.6898	35.9355	7.529
C.severe	B.COVID19	49	49.1068	55.3281	36.9295	48.8466	53.934	6.87349
B.non-severe	B.COVID19	44	43.5457	51.9056	26.3549	42.4498	45.1347	7.15816
B.non-severe	B.COVID19	38	45.9391	51.4948	36.1726	43.1031	42.0348	7.08213
B.non-severe	B.COVID19	42	40.5286	51.2704	30.4777	43.1624	48.332	6.85605
B.non-severe	B.COVID19	36	36.7574	45.0034	24.7203	34.5219	41.1761	7.23348
B.non-severe	B.COVID19	32	35.6063	38.7517	18.4308	34.6159	34.7126	7.3747
C.severe	B.COVID19	49	46.1055	49.6025	36.1356	43.8484	50.6838	6.90744
B.non-severe	B.COVID19	35	38.2312	47.1181	29.583	37.5314	45.0309	7.33063
C.severe	B.COVID19	61	55.3125	59.8466	59.8023	59.5101	63.1949	7.05021
C.severe	B.COVID19	60	66.3593	66.9385	57.3229	64.8415	62.837	6.61922
C.severe	B.COVID19	52	47.2421	54.9505	38.7707	50.0299	56.0109	6.79232
C.severe	B.COVID19	60	60.1091	61.9414	47.0082	60.6741	59.7748	6.60119
C.severe	B.COVID19	48	50.6863	59.6751	45.135	47.946	54.0926	6.79129
C.severe	B.COVID19	47	51.3826	55.3674	45.9176	50.8695	54.2203	7.19741
C.severe	B.COVID19	24	28.7794	35.3254	33.5174	24.8042	35.1629	7.21572
C.severe	B.COVID19	43	36.8781	45.825	32.1635	39.8018	45.4798	7.07306
C.severe	B.COVID19	36	46.8419	50.837	34.796	40.4687	40.1053	6.90841
C.severe	B.COVID19	46	50.3575	58.9843	50.5322	49.1105	55.7752	7.12425
C.severe	B.COVID19	42	48.2492	51.4076	39.3085	41.49	48.0978	7.03756
C.severe	B.COVID19	42	45.8363	50.3321	40.0971	43.8307	43.8864	7.30316
C.severe	B.COVID19	49	45.5125	54.4572	48.309	46.9512	52.2621	7.09426
C.severe	B.COVID19	45	39.2485	46.8622	44.2141	41.2167	53.4361	7.17126
B.non-severe	B.COVID19	32	34.0718	42.5169	18.5904	32.5465	36.538	7.53293
C.severe	B.COVID19	35	40.9591	47.1909	33.3099	38.5344	42.1078	7.29566
C.severe	B.COVID19	56	48.2424	59.0959	49.096	51.25	62.2892	7.02068
C.severe	B.COVID19	51	53.0267	58.6462	46.3648	51.0501	53.5483	6.81747
C.severe	B.COVID19	57	56.2702	60.9855	59.7423	51.6947	66.7213	6.64077
C.severe	B.COVID19	55	57.2566	62.2709	59.3501	57.5581	62.6788	6.59691
C.severe	B.COVID19	59	59.9625	63.6581	47.4583	60.4483	59.5856	6.75695
C.severe	B.COVID19	57	84.6723	84.0104	76.7464	72.5533	63.5831	6.44705
C.severe	B.COVID19	53	50.1801	60.504	55.6908	49.1067	65.2429	6.83605
C.severe	B.COVID19	55	61.1068	60.7198	52.63	58.5502	58.7891	6.84543
C.severe	B.COVID19	52	55.3177	61.3599	48.9715	56.6169	54.1347	6.68703
C.severe	B.COVID19	45	43.2722	54.1814	49.1379	44.3297	54.135	6.80422
C.severe	B.COVID19	55	47.6885	58.156	43.4243	56.517	57.3478	7.09011
C.severe	B.COVID19	29	27.6158	36.0807	17.22	23.9317	36.908	7.42075
C.severe	B.COVID19	47	53.3788	56.9415	47.7671	51.6595	54.7265	7.16692
C.severe	B.COVID19	37	48.9614	55.3138	44.4445	52.4255	45.5912	7.18456
C.severe	B.COVID19	47	48.6014	56.0345	48.906	43.6457	53.5875	7.05978
C.severe	B.COVID19	47	42.5445	54.0546	51.159	44.1467	55.5533	7.08673
C.severe	B.COVID19	40	39.7287	47.026	28.2902	35.6399	51.0347	7.01483
C.severe	B.COVID19	38	38.3286	44.6894	32.5232	39.9875	44.2936	7.24605
C.severe	B.COVID19	40	38.0578	47.2693	29.9838	39.2725	46.8269	7.12044
C.severe	B.COVID19	47	52.8367	56.4782	50.1608	46.4973	53.2757	6.98352
B.non-severe	B.COVID19	60	59.3768	65.6413	66.2071	66.1841	65.9627	6.33622
B.non-severe	B.COVID19	32	27.2929	40.3737	18.3417	36.5376	41.3771	6.95542
B.non-severe	B.COVID19	50	50.6743	59.6299	41.1847	50.8492	58.9348	6.88087
B.non-severe	B.COVID19	55	58.7879	56.0246	40.6005	51.5683	54.9817	7.07324
B.non-severe	B.COVID19	46	42.0518	55.4395	35.4779	48.5479	47.2948	7.19237
B.non-severe	B.COVID19	56	57.3332	59.1813	50.3612	59.5572	54.827	6.90503
B.non-severe	B.COVID19	50	48.2962	55.5159	36.6589	48.3855	51.1481	7.11668
B.non-severe	B.COVID19	38	41.6013	44.5372	22.6123	40.0057	39.7409	7.25549
B.non-severe	B.COVID19	41	44.0687	46.6252	29.1639	42.6	45.0139	7.30959
B.non-severe	B.COVID19	56	53.017	61.8612	41.6449	55.0161	51.9178	6.85831
B.non-severe	B.COVID19	35	35.4904	42.9409	29.1797	34.4373	39.1684	7.25719
B.non-severe	B.COVID19	45	47.2347	50.3086	37.8602	48.9971	46.5263	7.18424
B.non-severe	B.COVID19	39	35.6358	40.9394	17.3818	37.8364	38.6816	7.35417
B.non-severe	B.COVID19	40	39.8201	48.7177	29.9321	43.1435	42.8835	7.28967
B.non-severe	B.COVID19	35	32.238	43.3328	27.2745	34.1278	39.9356	7.31261
B.non-severe	B.COVID19	30	37.1321	42.2513	18.3779	26.5653	34.4622	7.43199
B.non-severe	B.COVID19	47	50.5831	55.4389	38.1935	49.4308	50.3311	7.01384
B.non-severe	B.COVID19	60	59.96	65.7758	47.4158	64.6686	61.5091	6.95919
B.non-severe	B.COVID19	35	35.2004	43.0802	23.2193	33.1584	36.2902	7.20105
B.non-severe	B.COVID19	59	58.6983	61.2351	50.3441	58.4627	67.7829	7.03172
B.non-severe	B.COVID19	43	44.8439	50.3703	39.9874	44.9761	45.9419	7.25971
B.non-severe	B.COVID19	48	47.7649	53.5885	36.5588	47.5676	49.6174	7.12177
B.non-severe	B.COVID19	28	23.1993	34.5464	8.95185	23.8393	32.8528	7.48369
B.non-severe	B.COVID19	42	45.9098	51.9526	25.5582	49.8268	41.3405	7.08785
B.non-severe	B.COVID19	25	27.2578	34.4249	16.8571	24.9779	30.9616	7.35208
B.non-severe	B.COVID19	60	61.2987	71.2164	54.6641	66.1119	61.852	6.66462
B.non-severe	B.COVID19	54	50.132	53.972	37.7335	53.828	54.4309	6.98493
B.non-severe	B.COVID19	25	28.1953	31.6289	15.9137	22.4394	30.4384	7.57561
B.non-severe	B.COVID19	32	35.9239	46.8894	23.9413	34.9651	35.4352	7.26506
B.non-severe	B.COVID19	47	50.9808	49.8658	40.5987	51.7414	47.0252	7.12047
B.non-severe	B.COVID19	47	53.2088	57.1614	42.8028	54.1122	53.1091	6.95911
B.non-severe	B.COVID19	26	29.7046	33.4882	10.8416	22.6462	31.8027	7.59066
B.non-severe	B.COVID19	22	22.8405	31.0251	35.0461	19.215	29.5905	7.60436
B.non-severe	B.COVID19	36	42.8882	43.9598	28.0483	40.3242	36.1169	7.2609
B.non-severe	B.COVID19	31	37.8687	40.1153	26.6572	34.5103	37.37	7.36165
B.non-severe	B.COVID19	43	45.2416	48.825	33.2558	45.2639	54.8276	6.90025
B.non-severe	B.COVID19	37	35.928	49.6422	31.3643	37.3285	43.9385	6.9793
B.non-severe	B.COVID19	61	58.0776	63.3009	47.2604	59.2357	58.2097	6.81479
B.non-severe	B.COVID19	41	41.5453	47.1448	29.2083	44.4909	41.2622	7.20116
B.non-severe	B.COVID19	42	41.8686	50.8817	36.5117	45.8704	48.4165	6.98143
B.non-severe	B.COVID19	45	45.3825	50.0922	37.5779	48.0378	58.9188	6.85254
B.non-severe	B.COVID19	38	33.1557	47.4315	28.2349	38.6843	48.6878	7.22636
B.non-severe	B.COVID19	61	61.6185	67.5865	48.5755	66.7809	61.2993	6.81906
B.non-severe	B.COVID19	40	43.5378	46.4146	28.7518	41.7473	43.7321	7.12538
B.non-severe	B.COVID19	50	54.3836	58.9779	43.3777	52.584	49.8085	6.93391
B.non-severe	B.COVID19	39	39.2199	45.7209	28.1933	40.174	41.9024	7.37387
B.non-severe	B.COVID19	60	53.5461	63.1896	42.563	61.1319	63.5607	6.68677
B.non-severe	B.COVID19	50	51.1646	55.5612	43.7645	53.1735	53.8684	7.07586
B.non-severe	B.COVID19	26	31.0368	32.2974	13.6428	26.72	33.6173	7.60249
B.non-severe	B.COVID19	54	53.3375	62.2471	45.4675	55.618	58.1636	6.9691
B.non-severe	B.COVID19	48	52.7567	55.6034	39.5993	51.529	51.3018	7.06152
B.non-severe	B.COVID19	53	49.9012	61.3973	43.1176	54.5523	52.8214	6.88479
B.non-severe	B.COVID19	41	37.8926	48.1988	33.6985	42.6459	42.8997	7.20206
B.non-severe	B.COVID19	61	53.7173	56.1976	45.6835	60.5722	61.8065	6.73441
B.non-severe	B.COVID19	29	29.152	38.4175	18.7117	28.0048	34.8819	7.41557
B.non-severe	B.COVID19	37	41.5048	43.792	31.5907	37.0124	44.648	7.03236
B.non-severe	B.COVID19	28	32.6311	37.3519	25.9299	29.7053	37.5123	7.35849
B.non-severe	B.COVID19	34	35.4589	43.0825	28.5809	36.5415	39.2631	7.35833
B.non-severe	B.COVID19	27	30.3922	32.023	14.846	26.983	33.012	7.56215
B.non-severe	B.COVID19	53	52.5203	60.5992	47.5685	55.4563	58.492	6.54848
B.non-severe	B.COVID19	57	45.4038	54.8854	27.0254	52.1795	50.2361	7.16697
B.non-severe	B.COVID19	33	27.6647	36.4789	6.99739	30.0219	35.452	7.56578
B.non-severe	B.COVID19	51	56.7493	57.4318	42.7072	53.7038	49.7008	6.71706
B.non-severe	B.COVID19	42	46.9771	53.24	34.4378	48.3708	44.0867	7.00331
B.non-severe	B.COVID19	38	42.3608	47.2817	28.959	39.3386	49.2344	6.9781
B.non-severe	B.COVID19	35	34.842	45.3913	18.6113	35.0628	38.2457	7.23221
B.non-severe	B.COVID19	22	15.0879	26.881	0.462349	17.5425	24.8413	7.79378
B.non-severe	B.COVID19	41	41.9654	49.0019	23.9577	44.6624	43.6177	7.12667
B.non-severe	B.COVID19	42	40.982	49.4044	36.3839	43.9816	45.5691	6.96066
B.non-severe	B.COVID19	53	51.1991	57.4756	41.9189	48.7061	56.9383	7.00475
B.non-severe	B.COVID19	52	47.5147	52.5076	38.7932	48.6772	51.5856	6.70301
B.non-severe	B.COVID19	32	29.8851	37.5241	17.5139	30.9997	36.3905	7.37016
B.non-severe	B.COVID19	27	26.0533	36.3605	17.2036	24.059	31.4647	7.42652
B.non-severe	B.COVID19	36	34.5544	41.4772	23.5039	35.197	41.0434	7.44238
B.non-severe	B.COVID19	52	49.4454	53.0694	44.0808	51.78	55.0005	7.09364
B.non-severe	B.COVID19	54	53.0614	53.1863	38.5081	49.772	52.4893	6.99483
B.non-severe	B.COVID19	31	0.792461	1.01383	0	0.59327	26.8588	8.6451
B.non-severe	B.COVID19	59	59.3061	57.1302	38.5693	60.2917	56.2518	7.00019
B.non-severe	B.COVID19	26	27.0779	34.0923	19.4365	25.0096	30.3098	7.54354
B.non-severe	B.COVID19	36	30.297	39.4596	23.5684	32.1463	46.0129	6.69535
B.non-severe	B.COVID19	51	51.5607	53.9624	46.938	48.5923	50.2748	7.26764
B.non-severe	B.COVID19	53	53.8311	59.9984	47.7641	54.2985	57.9293	6.96675
B.non-severe	B.COVID19	53	58.4656	60.08	44.8589	56.3853	53.3155	6.75578
C.severe	B.COVID19	41	44.01	51.3972	36.6618	43.8605	49.4325	7.32392
C.severe	B.COVID19	40	39.1355	49.1392	40.7544	39.847	46.1119	7.05934
C.severe	B.COVID19	26	31.5812	41.3291	27.0489	27.4303	41.8001	7.30173
C.severe	B.COVID19	39	39.747	44.5258	32.5249	36.6928	44.7884	6.96672
C.severe	B.COVID19	38	36.498	46.1087	29.5393	35.4527	46.2198	7.30598
C.severe	B.COVID19	48	46.9398	59.723	47.5393	48.2523	57.4493	7.07113
C.severe	B.COVID19	32	35.8211	41.0293	35.9849	32.0402	39.1531	7.30723
C.severe	B.COVID19	23	27.3947	35.613	26.7645	21.1744	36.3218	7.42884
C.severe	B.COVID19	35	42.5338	50.742	36.0738	34.2169	47.4265	7.11312
C.severe	B.COVID19	48	49.2454	54.2674	50.5155	50.9893	51.4695	7.12419
C.severe	B.COVID19	39	40.7014	52.0628	32.0859	38.8726	47.3547	6.82469
C.severe	B.COVID19	36	39.6957	43.3578	27.8402	36.6812	42.638	7.02748
C.severe	B.COVID19	45	47.7071	51.8341	37.5109	44.9417	54.2723	6.95063
C.severe	B.COVID19	45	46.5346	57.321	55.643	48.4637	62.1647	6.80344
C.severe	B.COVID19	39	41.0901	46.6122	41.4706	38.7285	55.0248	7.04852
C.severe	B.COVID19	46	48.9707	57.1259	48.7821	47.4602	52.3017	7.03972
C.severe	B.COVID19	46	48.8311	56.4787	47.4069	49.1314	49.6444	6.94211
C.severe	B.COVID19	40	41.8849	52.2761	37.4706	42.117	47.8678	6.88045
C.severe	B.COVID19	50	59.9252	58.5391	59.431	52.033	57.5166	6.92889
C.severe	B.COVID19	46	44.5564	56.8195	53.6924	43.8946	55.6405	7.06164
C.severe	B.COVID19	30	28.05	41.1322	35.5063	26.494	50.1686	6.89059
C.severe	B.COVID19	38	36.7795	50.1421	54.0186	37.6426	51.2373	6.81014
C.severe	B.COVID19	39	42.1974	56.0273	45.3898	43.1961	52.8389	6.93469
C.severe	B.COVID19	29	27.5995	38.9539	27.2238	27.5456	44.6763	7.30787
C.severe	B.COVID19	44	38.9886	51.4106	36.3531	41.1275	48.6556	6.83622
C.severe	B.COVID19	39	34.1745	47.6017	27.9446	38.545	46.2664	7.21013
C.severe	B.COVID19	36	38.6338	50.7097	41.8633	34.4772	46.4268	7.13507
C.severe	B.COVID19	24	27.9399	37.6715	33.3984	21.5956	33.2268	7.23628
C.severe	B.COVID19	39	40.331	51.3584	47.6709	37.1739	53.5577	6.69432
C.severe	B.COVID19	41	41.6592	54.2289	39.9552	42.2666	49.6994	6.95382
C.severe	B.COVID19	38	36.3119	47.1887	42.1235	35.3412	54.3833	6.98101
C.severe	B.COVID19	44	45.9663	55.7015	36.4159	46.414	47.7752	6.89029
C.severe	B.COVID19	25	31.3061	40.6878	37.2355	25.5399	40.557	7.08249
C.severe	B.COVID19	36	40.9806	45.3899	36.3334	40.4448	47.9819	7.2221
C.severe	B.COVID19	26	21.5637	36.7686	18.5932	26.292	33.6955	7.35043
C.severe	B.COVID19	44	44.6174	50.827	46.234	41.2884	48.5726	6.86026
C.severe	B.COVID19	36	37.4668	51.7857	36.5698	42.5119	43.9396	6.97125
C.severe	B.COVID19	48	49.3215	59.4148	50.511	50.5747	52.8411	6.8134
C.severe	B.COVID19	29	24.476	43.8775	31.9604	29.0079	45.0837	7.20938
C.severe	B.COVID19	49	46.5223	52.3246	39.9358	45.1298	48.7055	6.90289
C.severe	B.COVID19	35	38.9272	48.6816	40.3233	36.5228	47.2179	6.87181
C.severe	B.COVID19	49	45.1944	50.3064	58.3096	46.642	51.6689	6.97609
C.severe	B.COVID19	49	47.8092	54.3957	41.5515	45.9501	55.4512	6.97079
C.severe	B.COVID19	26	26.3778	36.2289	28.3143	21.9226	42.4237	7.47431
C.severe	B.COVID19	42	22.6363	34.6771	21.3153	24.4586	52.8745	7.58637
C.severe	B.COVID19	44	48.5261	57.6509	44.0237	48.873	51.9686	7.00342
C.severe	B.COVID19	35	33.1911	42.4901	31.2793	33.0317	43.8022	7.31329
C.severe	B.COVID19	30	35.082	38.477	28.2443	30.534	39.5211	7.42402
C.severe	B.COVID19	47	41.2482	53.6633	47.5694	46.6143	49.964	6.96608
C.severe	B.COVID19	36	40.1173	46.0261	24.3741	35.9329	44.9822	7.09463
C.severe	B.COVID19	44	42.5845	49.4177	37.7682	39.2376	49.2963	7.12823
C.severe	B.COVID19	38	41.3009	51.5532	41.3625	39.2573	46.2088	7.11069
C.severe	B.COVID19	31	38.3591	42.7738	34.3112	39.4836	40.1217	7.11076
C.severe	B.COVID19	44	44.1174	52.2444	39.9736	43.1924	49.6712	6.78241
C.severe	B.COVID19	37	34.7645	45.1986	32.2945	35.2286	46.5544	7.11856
C.severe	B.COVID19	43	45.1045	54.3679	48.9461	49.4087	52.7353	7.02764
C.severe	B.COVID19	46	49.7896	57.1286	46.1094	48.9271	53.9555	6.93478
C.severe	B.COVID19	25	29.7157	41.5495	31.6509	30.8107	38.6487	7.05095
C.severe	B.COVID19	44	46.9869	54.7557	47.6563	45.1524	49.2	7.27279
C.severe	B.COVID19	39	42.0356	47.7473	41.4024	34.7902	46.4031	7.16196
C.severe	B.COVID19	32	30.6474	44.261	29.6265	31.4674	36.5014	7.1909
C.severe	B.COVID19	35	38.0806	46.7817	31.5156	37.5756	44.6934	7.04235
C.severe	B.COVID19	50	55.6364	55.1385	51.0289	52.2057	51.7714	6.98193
C.severe	B.COVID19	41	35.83	44.0223	35.6284	37.3186	46.142	7.2557
C.severe	B.COVID19	43	37.3464	51.0956	43.633	42.6041	48.0974	7.311
C.severe	B.COVID19	39	49.7137	51.5683	44.9452	43.0357	52.3116	7.29171
C.severe	B.COVID19	48	61.3176	53.2505	54.6321	50.7824	59.3521	7.08852
C.severe	B.COVID19	37	36.0838	48.8484	37.6129	35.776	45.783	7.21573
C.severe	B.COVID19	41	46.8919	50.6933	47.8224	44.5623	51.5915	7.05135
C.severe	B.COVID19	40	39.1301	48.6773	33.541	42.0725	42.8094	7.46332
C.severe	B.COVID19	28	24.2794	39.6319	31.2251	27.1978	41.5666	7.4097
C.severe	B.COVID19	45	44.8468	55.8388	46.7501	49.8931	53.7615	6.87492
C.severe	B.COVID19	35	41.4256	49.3267	38.8253	40.2694	43.8724	6.76543
A.uninfected	A.uninfected	32	34.7299	39.9654	27.9643	31.803	40.5766	7.34201
A.uninfected	A.uninfected	37	35.8527	44.1864	24.59	31.3576	43.183	7.45891
A.uninfected	A.uninfected	40	41.456	46.3354	26.6856	42.4024	50.9961	7.26761
A.uninfected	A.uninfected	32	34.1922	44.2593	28.8222	32.7463	43.6519	7.30295
A.uninfected	A.uninfected	38	43.2148	45.1162	24.6551	40.655	43.6917	7.28217
A.uninfected	A.uninfected	28	33.7558	42.691	18.8147	27.5837	35.144	7.45983
A.uninfected	A.uninfected	38	40.7477	45.2124	28.1531	34.9013	44.6465	7.30045
A.uninfected	A.uninfected	33	38.7734	44.4872	22.6491	30.4943	41.4869	7.40909
A.uninfected	A.uninfected	31	37.3764	40.9895	23.755	30.058	40.4993	7.4993
A.uninfected	A.uninfected	38	36.4085	49.1484	25.9672	41.487	43.057	7.33116
A.uninfected	A.uninfected	36	35.8399	48.3273	25.9593	37.188	41.4276	7.28353
A.uninfected	A.uninfected	33	38.975	42.1691	25.1351	29.0822	41.7326	7.53177
A.uninfected	A.uninfected	30	38.3397	39.7915	22.3508	27.4633	38.4778	7.48131
A.uninfected	A.uninfected	40	37.8215	47.5509	33.8505	34.5321	47.0752	7.30677
A.uninfected	A.uninfected	34	28.5418	41.9393	21.6099	30.5052	39.4987	7.53218
A.uninfected	A.uninfected	34	34.715	40.6946	15.5229	26.2824	37.0664	7.43111
A.uninfected	A.uninfected	36	36.4539	43.4392	30.0373	29.396	42.8177	7.3202
A.uninfected	A.uninfected	50	49.5491	50.3039	34.7761	46.221	55.1618	7.42279
A.uninfected	A.uninfected	31	33.5125	33.3407	25.2447	25.3517	37.5131	7.47412
A.uninfected	A.uninfected	36	35.407	44.8453	24.7817	33.2025	41.6412	7.06917
A.uninfected	A.uninfected	32	35.7755	39.5327	23.853	27.0614	37.5501	7.43997
A.uninfected	A.uninfected	35	38.3623	43.2469	30.0494	32.5077	40.8703	7.24816
A.uninfected	A.uninfected	36	33.893	39.6175	18.714	32.7703	39.4682	7.59991
A.uninfected	A.uninfected	39	45.152	46.6441	30.7988	37.8303	42.2603	7.30749
A.uninfected	A.uninfected	42	44.2842	51.6295	27.6501	45.3175	47.243	7.29338
A.uninfected	A.uninfected	51	48.8784	59.1401	45.4903	49.1317	55.6774	7.27468
A.uninfected	A.uninfected	46	41.95	51.3651	32.8789	42.3302	50.6516	7.39647
A.uninfected	A.uninfected	33	40.3136	48.9483	30.6679	32.6798	41.7957	7.25842
A.uninfected	A.uninfected	31	30.6364	44.438	26.9375	32.163	43.3611	7.21277
A.uninfected	A.uninfected	39	36.9346	45.0059	29.1373	33.1015	46.5406	7.26175
A.uninfected	A.uninfected	37	38.5744	43.8261	27.5565	37.898	43.0089	7.33513
A.uninfected	A.uninfected	33	37.1901	44.7263	27.8417	31.8214	38.117	7.38022
A.uninfected	A.uninfected	33	36.7784	40.2822	23.2964	31.3216	40.3636	7.47126
A.uninfected	A.uninfected	35	35.8683	43.3478	23.7412	32.8453	39.7771	7.48222
A.uninfected	A.uninfected	44	40.814	49.2426	33.148	37.0078	54.1781	7.70044
A.uninfected	A.uninfected	41	40.8007	42.5185	29.7763	37.4124	48.0733	7.65519
A.uninfected	A.uninfected	36	43.4682	47.3425	29.1488	36.6497	41.6961	7.33925
A.uninfected	A.uninfected	37	43.1241	45.6799	34.3015	36.1453	44.1758	7.44858
A.uninfected	A.uninfected	42	46.4834	50.3345	29.6191	37.8887	45.673	7.2881
A.uninfected	A.uninfected	33	29.8348	39.3605	25.7965	29.3991	36.8193	7.33788
A.uninfected	A.uninfected	39	41.5693	45.3179	33.484	35.3725	48.131	7.45647
A.uninfected	A.uninfected	33	38.1654	44.4229	20.682	34.2533	41.5065	7.36539
A.uninfected	A.uninfected	27	35.7273	34.4423	13.9872	20.7445	32.9729	7.86353
A.uninfected	A.uninfected	38	35.3468	44.7347	29.1508	33.4177	46.1746	7.41063
A.uninfected	A.uninfected	29	36.7045	39.3081	20.5728	25.5688	37.9942	7.48547
A.uninfected	A.uninfected	33	37.7384	43.6394	30.7482	32.4315	38.6284	7.16821
A.uninfected	A.uninfected	36	29.5758	41.7767	12.659	27.9282	40.6274	7.47866
A.uninfected	A.uninfected	24	29.9336	36.4748	20.297	24.3367	31.9425	7.51247
A.uninfected	A.uninfected	36	40.5165	43.2555	26.1374	32.7971	39.6022	7.49304
A.uninfected	A.uninfected	28	42.8341	44.366	29.9474	37.6421	34.3502	7.3244
A.uninfected	A.uninfected	36	38.446	42.5472	26.792	31.628	38.2522	7.4503
A.uninfected	A.uninfected	41	39.9477	37.9963	23.7321	34.9058	48.467	7.48801
A.uninfected	A.uninfected	38	38.6493	39.5702	20.0448	26.0469	39.1934	7.46837
A.uninfected	A.uninfected	39	38.8092	39.2657	21.471	32.8668	42.6925	7.45127
A.uninfected	A.uninfected	35	40.4859	40.9913	25.4149	33.0949	36.3954	7.49696
A.uninfected	A.uninfected	37	42.7177	49.3116	30.7163	37.7056	49.0179	7.06218
A.uninfected	A.uninfected	36	45.9851	46.6039	36.8701	38.5085	42.5359	7.13442
A.uninfected	A.uninfected	38	47.8825	48.0915	24.58	37.5503	42.643	7.05355
A.uninfected	A.uninfected	29	43.0432	44.4646	28.7016	36.2952	35.1585	7.37248
A.uninfected	A.uninfected	35	46.1562	46.2448	34.0949	34.5824	40.2795	7.21779
A.uninfected	A.uninfected	29	44.4561	43.775	23.8259	34.2729	41.7965	7.30108
A.uninfected	A.uninfected	37	41.9131	46.3075	21.728	36.3957	44.8102	7.095
A.uninfected	A.uninfected	31	42.1942	41.3609	29.591	32.7136	38.3371	7.3946
A.uninfected	A.uninfected	35	40.7394	42.3668	27.4481	35.0096	38.3196	7.28949
A.uninfected	A.uninfected	31	34.7918	36.7516	23.5266	20.0234	35.2064	7.45961
A.uninfected	A.uninfected	35	44.1653	46.7186	36.0888	38.6466	38.7563	7.11557
A.uninfected	A.uninfected	26	42.8993	42.881	31.2459	32.9828	32.3851	7.35854
A.uninfected	A.uninfected	34	44.0415	44.5535	31.674	36.4742	38.8119	7.28529
A.uninfected	A.uninfected	30	45.9192	47.6962	33.5655	38.1288	36.5639	7.21419
A.uninfected	A.uninfected	31	35.6304	17.6422	14.6414	0.239028	28.0221	7.57783
A.uninfected	A.uninfected	35	36.5284	15.6529	11.2242	0.251249	29.6731	7.69969
A.uninfected	A.uninfected	34	37.8356	16.2425	21.57	0.0912951	25.6887	7.60081
A.uninfected	A.uninfected	35	35.3163	16.8332	15.2045	0.166203	29.0687	7.65702
A.uninfected	A.uninfected	38	37.4702	17.636	20.9453	0.335613	33.1385	7.64444
A.uninfected	A.uninfected	37	37.1146	16.0831	21.3814	0.441045	31.1274	7.59906
A.uninfected	A.uninfected	35	35.8806	15.6448	9.41913	0.482515	32.1945	7.58435
A.uninfected	A.uninfected	22	22.5439	13.4445	6.48468	1.18422	27.19	7.57056
A.uninfected	A.uninfected	35	34.9012	17.5093	11.5326	0.395796	26.3459	7.62991
A.uninfected	A.uninfected	40	38.4484	18.9898	15.9762	0.532119	30.4603	7.63184
A.uninfected	A.uninfected	40	34.6531	17.7461	13.514	0.379838	32.5458	7.60783
A.uninfected	A.uninfected	32	20.4646	17.7775	0	1.43958	29.9687	7.69558
A.uninfected	A.uninfected	41	36.8818	13.8892	15.511	0.173434	32.1974	7.62367
A.uninfected	A.uninfected	36	31.8817	17.335	12.4152	0.686959	32.3275	7.53762
A.uninfected	A.uninfected	32	37.3587	17.4974	13.8555	0.396908	29.1827	7.64018
A.uninfected	A.uninfected	37	35.0006	17.6529	12.5019	0.116042	27.1608	7.53422
A.uninfected	A.uninfected	31	36.1381	16.526	20.703	0.355923	29.6732	7.55825
A.uninfected	A.uninfected	39	36.7084	17.001	19.3732	0.419261	34.2918	7.66943
A.uninfected	A.uninfected	34	38.9529	17.9779	15.7642	0.374311	28.3569	7.56283
A.uninfected	A.uninfected	29	35.606	18.4499	9.80451	0.395468	26.6315	7.58832
A.uninfected	A.uninfected	35	38.1494	14.9748	15.2145	0.200914	26.4812	7.6461
A.uninfected	A.uninfected	62	55.8688	56.7282	46.3075	54.0828	54.9141	7.25891
A.uninfected	A.uninfected	63	56.0338	56.7192	43.2091	56.3933	55.5692	7.02299
A.uninfected	A.uninfected	64	63.9791	64.8792	57.6762	62.006	54.4198	6.80027
A.uninfected	A.uninfected	65	68.0579	64.6548	58.4536	64.5934	55.9071	6.78135
A.uninfected	A.uninfected	60	56.926	61.477	45.376	54.0206	53.5115	6.99649
A.uninfected	A.uninfected	61	57.7988	63.0573	45.6128	52.7108	55.3229	6.95027
A.uninfected	A.uninfected	60	58.0221	53.0756	50.269	54.6518	53.9966	6.95941
A.uninfected	A.uninfected	61	62.2239	56.5905	53.8581	56.5369	56.388	6.97039
A.uninfected	A.uninfected	57	54.2757	57.0708	45.1417	55.7373	53.9084	7.26506
A.uninfected	A.uninfected	58	60.0793	58.6419	46.4461	56.9558	53.9529	7.22445
A.uninfected	A.uninfected	52	55.8767	60.7018	38.0885	53.7662	44.5301	7.01709
A.uninfected	A.uninfected	53	56.2632	61.8251	37.1377	54.5409	45.2034	7.07998
A.uninfected	A.uninfected	63	63.2086	60.7885	54.4329	59.6853	57.0856	6.73619
A.uninfected	A.uninfected	64	60.9471	57.086	57.1723	59.6268	57.0701	6.78326
A.uninfected	A.uninfected	62	59.3814	60.1739	55.5561	56.1609	57.0092	6.8415
A.uninfected	A.uninfected	63	59.3973	62.1986	55.5581	54.8934	58.2827	6.8344
A.uninfected	A.uninfected	56	55.0029	54.9253	50.7722	51.5859	49.7732	7.11763
A.uninfected	A.uninfected	57	56.6864	55.9773	43.9055	53.1542	48.9401	7.06901
A.uninfected	A.uninfected	52	56.8795	56.969	43.9056	52.8214	46.4838	7.11553
A.uninfected	A.uninfected	53	57.6163	54.8426	45.3974	53.0044	45.9482	7.17568
A.uninfected	A.uninfected	58	62.4997	64.6861	54.12	59.4761	57.6543	6.91424
A.uninfected	A.uninfected	59	62.6807	66.4961	56.9642	61.6143	59.4524	6.74101
A.uninfected	A.uninfected	58	59.2872	61.9029	46.183	59.6687	51.4553	6.74908
A.uninfected	A.uninfected	59	57.7525	59.3565	47.0502	58.3704	52.6395	6.88111
A.uninfected	A.uninfected	53	53.3334	58.2952	45.6955	52.7151	48.8787	7.10742
A.uninfected	A.uninfected	54	57.8901	60.7273	51.8449	52.2842	50.4561	7.11378
A.uninfected	A.uninfected	61	55.9804	62.1451	46.6786	56.7509	51.5064	7.01121
A.uninfected	A.uninfected	60	64.2856	59.9261	51.3087	61.0473	56.6288	6.92543
A.uninfected	A.uninfected	59	62.006	56.8467	46.4741	59.0881	54.8191	6.98305
A.uninfected	A.uninfected	60	61.4565	57.2578	49.198	53.957	52.5069	6.74651
A.uninfected	A.uninfected	56	57.9848	61.7564	55.0692	55.452	51.2357	6.82631
A.uninfected	A.uninfected	60	52.6146	57.8342	47.8491	53.8963	53.0974	6.96478
A.uninfected	A.uninfected	61	58.1905	61.516	52.593	56.6548	54.845	6.96276
A.uninfected	A.uninfected	60	61.9981	58.4796	48.0849	55.0759	54.8539	6.87572
A.uninfected	A.uninfected	61	61.9267	58.9213	53.8076	57.502	55.7215	6.88111
A.uninfected	A.uninfected	62	59.8437	60.8116	51.9859	58.0564	54.6264	7.06927
A.uninfected	A.uninfected	63	62.8859	61.6317	49.4557	60.5631	53.8024	7.03986
A.uninfected	A.uninfected	58	56.3418	58.0641	45.8703	56.1274	51.157	6.93705
A.uninfected	A.uninfected	59	59.9664	58.4815	45.4743	55.908	52.4363	6.90326
A.uninfected	A.uninfected	55	52.7242	53.2259	37.0097	51.1415	45.401	7.11736
A.uninfected	A.uninfected	56	56.0939	53.8229	43.3465	54.8125	46.4905	7.04109
A.uninfected	A.uninfected	59	67.8109	64.4097	56.9935	59.8841	58.6445	6.81677
A.uninfected	A.uninfected	58	65.888	63.4415	55.8429	59.8428	56.8716	6.73585
A.uninfected	A.uninfected	54	57.9486	58.6245	47.2942	54.9592	47.2027	7.06755
A.uninfected	A.uninfected	55	57.9513	57.1833	45.2685	54.5165	49.5484	7.09982
A.uninfected	A.uninfected	60	58.2829	58.8844	51.9167	56.7267	55.3752	7.00368
A.uninfected	A.uninfected	59	56.9582	63.7924	50.4128	59.1133	54.8118	6.87932
A.uninfected	A.uninfected	63	61.7138	59.6627	49.6726	55.9238	56.6409	7.01468
A.uninfected	A.uninfected	64	64.2055	59.4966	53.0939	55.2242	56.6617	6.9064
A.uninfected	A.uninfected	62	60.2763	62.4737	50.5937	56.2366	56.6045	6.92207
A.uninfected	A.uninfected	63	60.8559	58.2652	49.5502	58.6819	56.5426	6.89837
A.uninfected	A.uninfected	54	51.7731	55.2071	42.8164	50.1424	48.357	6.98089
A.uninfected	A.uninfected	54	51.7845	58.3962	43.131	53.8172	48.2747	7.02162
A.uninfected	A.uninfected	58	59.0811	59.8575	51.693	60.641	50.808	7.0229
A.uninfected	A.uninfected	59	60.3469	59.9444	48.5944	56.8089	50.9802	7.06151
A.uninfected	A.uninfected	64	59.6878	59.6604	48.2527	59.1533	56.64	7.10894
A.uninfected	A.uninfected	63	58.8736	60.1546	52.2038	58.7907	57.3619	7.01968
A.uninfected	A.uninfected	63	60.9459	63.5422	55.2363	58.525	55.2818	6.72747
A.uninfected	A.uninfected	64	66.169	65.3838	57.1074	58.94	57.4041	6.63925
A.uninfected	A.uninfected	59	57.0178	58.1278	49.0863	53.427	52.3859	6.93006
A.uninfected	A.uninfected	60	57.4911	60.739	44.7459	57.4209	52.1416	6.94538
A.uninfected	A.uninfected	59	63.2026	61.5293	50.0459	60.2732	55.0317	6.96474
A.uninfected	A.uninfected	60	64.3453	65.4752	53.8708	61.8186	56.5758	6.93831
A.uninfected	A.uninfected	58	58.25	57.1022	46.8851	56.6405	53.5233	6.97166
A.uninfected	A.uninfected	57	56.7339	57.4797	46.458	54.9687	53.6738	6.90418
A.uninfected	A.uninfected	52	54.1702	57.6783	47.7218	50.3865	47.2762	7.00511
A.uninfected	A.uninfected	51	54.0893	57.5303	42.0777	51.3023	44.9266	6.8867
A.uninfected	A.uninfected	58	63.3859	64.0902	47.3738	60.8085	52.7949	6.98638
A.uninfected	A.uninfected	59	63.865	63.8214	58.3703	60.373	55.4444	7.05388
A.uninfected	A.uninfected	80	61.7096	65.2568	58.842	76.0834	71.2773	6.76781
A.uninfected	A.uninfected	53	50.6018	53.7423	40.6772	48.0962	49.5243	6.61871
A.uninfected	A.uninfected	71	59.847	60.9877	51.1388	64.0829	56.11	6.76135
A.uninfected	A.uninfected	69	59.3298	64.615	49.665	66.5229	64.5573	6.77242
A.uninfected	A.uninfected	74	62.8639	63.0379	63.7745	65.8482	62.6161	6.69197
A.uninfected	A.uninfected	52	43.0745	50.7615	35.388	45.3963	52.7873	6.8662
A.uninfected	A.uninfected	69	66.0747	67.9809	59.7318	69.7897	63.4677	6.5702
A.uninfected	A.uninfected	60	59.6309	59.1862	54.7257	55.5948	55.0197	6.83964
A.uninfected	A.uninfected	51	55.1537	58.7201	45.3898	53.9633	56.2635	6.81379
A.uninfected	A.uninfected	77	67.8121	71.0217	62.0517	69.8082	70.7075	6.32223
A.uninfected	A.uninfected	63	58.3692	55.289	37.464	63.4485	56.1261	7.17745
A.uninfected	A.uninfected	64	64.4211	62.2912	53.7108	65.9445	73.4877	6.82226
A.uninfected	A.uninfected	19	18.6462	32.2317	9.57009	13.6474	32.157	7.62667
A.uninfected	A.uninfected	21	18.5394	30.9341	11.8191	16.6072	29.5252	7.63877
A.uninfected	A.uninfected	19	20.1946	31.322	17.787	14.0852	34.9787	7.6974
A.uninfected	A.uninfected	43	45.8687	49.7709	21.1888	36.5582	46.4184	7.24211
A.uninfected	A.uninfected	27	27.0863	38.6271	21.01	25.0242	36.3091	7.38921
A.uninfected	A.uninfected	34	29.012	43.8357	26.2965	28.7041	38.6244	7.31984
A.uninfected	A.uninfected	24	22.4437	36.5802	16.6754	16.9704	34.4965	7.75691
A.uninfected	A.uninfected	18	17.009	27.6828	9.48172	11.578	30.1236	7.8431
A.uninfected	A.uninfected	40	42.4517	47.3934	30.9154	37.8056	46.4768	7.37281
A.uninfected	A.uninfected	61	59.6608	63.9937	47.2998	55.3446	60.3689	6.95389
A.uninfected	A.uninfected	24	25.3088	35.4005	19.4977	16.7789	36.138	7.68139
A.uninfected	A.uninfected	17	17.8608	28.1266	0	12.6084	24.1898	7.87488
A.uninfected	A.uninfected	41	36.3306	45.1949	24.6177	34.2703	44.6737	7.5028
A.uninfected	A.uninfected	18	22.9176	30.6776	10.5562	15.997	20.6733	7.30774
A.uninfected	A.uninfected	19	10.0636	33.9737	1.25448	15.0922	23.544	7.39068
A.uninfected	A.uninfected	19	14.6516	29.6899	5.41925	14.1278	23.5117	7.41224
A.uninfected	A.uninfected	19	19.6616	28.7349	2.56246	14.6592	18.8176	7.56811
A.uninfected	A.uninfected	19	19.4915	28.5608	3.16869	15.0944	20.8933	7.60286
A.uninfected	A.uninfected	20	21.7285	29.0159	6.49512	16.1669	21.4268	7.84259
A.uninfected	A.uninfected	20	26.5161	33.3995	21.4269	19.3135	21.9933	7.44367
A.uninfected	A.uninfected	19	23.7068	27.313	1.71025	17.0352	19.7122	7.69403
A.uninfected	A.uninfected	19	24.5373	28.4598	9.25655	19.2744	21.8073	7.60299
A.uninfected	A.uninfected	19	24.4121	29.4636	7.6406	16.926	24.8596	7.54361
A.uninfected	A.uninfected	21	16.8518	33.61	7.47696	18.1334	27.8103	7.28284
A.uninfected	A.uninfected	22	23.1585	32.0665	11.6273	19.5967	26.0507	7.44759
A.uninfected	A.uninfected	22	25.6859	35.2737	14.1023	21.4096	25.2067	7.2164
A.uninfected	A.uninfected	22	28.1051	34.9231	13.3683	20.3533	27.6389	7.17901
A.uninfected	A.uninfected	38	42.7015	42.9121	29.8962	41.3541	37.4102	7.17453
A.uninfected	A.uninfected	39	38.5898	47.2767	25.6977	36.8446	38.4241	7.20725
A.uninfected	A.uninfected	39	43.8219	51.8254	35.389	45.1955	40.6352	7.00378
A.uninfected	A.uninfected	41	47.6586	56.2613	42.0976	48.5983	44.7868	6.78457
A.uninfected	A.uninfected	41	46.4968	53.086	33.9739	46.5723	40.9269	6.908
A.uninfected	A.uninfected	41	41.3074	48.1576	31.7283	37.4426	41.5955	7.12963
A.uninfected	A.uninfected	43	42.3818	54.0518	29.8264	45.972	45.7487	6.84135
A.uninfected	A.uninfected	36	36.6274	47.1043	27.9588	37.2317	38.1924	6.84501
A.uninfected	A.uninfected	38	38.9016	52.8309	34.5688	42.3874	44.8673	6.54558
A.uninfected	A.uninfected	38	49.5983	52.0641	36.7367	44.0512	39.7584	6.79219
A.uninfected	A.uninfected	39	43.5663	42.2064	27.4753	36.3905	38.4241	6.85818
A.uninfected	A.uninfected	40	45.4482	50.7588	38.6749	40.9418	43.0856	6.69148
A.uninfected	A.uninfected	42	45.219	51.3281	35.6298	44.1729	47.3715	6.81879
A.uninfected	A.uninfected	42	43.7739	50.1634	36.2557	43.7454	51.646	6.79049
A.uninfected	A.uninfected	58	61.5562	62.5924	59.3274	58.8512	51.4996	7.05556
A.uninfected	A.uninfected	59	62.6769	64.149	52.3677	67.3209	55.0563	6.63887
A.uninfected	A.uninfected	60	64.5957	65.2863	45.3603	61.7047	54.8274	6.54794
A.uninfected	A.uninfected	60	62.8704	63.608	53.5155	61.7827	51.7426	6.82307
A.uninfected	A.uninfected	61	61.5281	65.1597	48.9108	59.6758	54.6485	6.5457
A.uninfected	A.uninfected	61	64.1921	65.6716	49.6745	62.6616	55.872	6.73905
A.uninfected	A.uninfected	62	72.5112	73.7163	52.6542	72.7285	59.5949	6.21837
A.uninfected	A.uninfected	58	56.3036	65.6146	56.614	62.0282	65.1628	6.17251
A.uninfected	A.uninfected	59	54.0404	66.5019	53.9664	57.9221	60.6148	6.70253
A.uninfected	A.uninfected	59	66.0044	65.7079	48.4821	60.9351	56.4106	6.482
A.uninfected	A.uninfected	60	55.9996	66.6844	36.2418	61.7637	61.0848	6.77398
A.uninfected	A.uninfected	61	63.3692	65.9504	52.5468	60.3047	61.7851	6.71707
A.uninfected	A.uninfected	61	59.5907	64.0947	57.16	59.371	62.5002	6.67032
A.uninfected	A.uninfected	62	78.0343	75.4405	61.1057	71.3474	60.2121	6.38181

## Sheet: Figure 2 and S4-S6
group.severity	group.infection	group.pneumonia	chronological_age	ageAcc.Horvath	ageAcc.Hannum	ageAcc.PhenoAge	ageAcc.skinHovarth	ageAcc.GrimAge	ageAcc.TL
A.uninfected	A.uninfected		65	-6.15005	-14.7397	-15.9094	-9.46708	7.29546	0.608511
A.uninfected	A.uninfected		52	1.20779	-0.574243	2.6193	0.168154	1.21548	-0.0405699
A.uninfected	A.uninfected		47	-7.65346	-9.5531	-4.25822	-5.0758	6.75754	0.373485
A.uninfected	A.uninfected		59	-4.23674	-6.43369	-5.39102	2.05811	5.75248	-0.10427
A.uninfected	A.uninfected		57	1.73118	-2.68387	0.591321	-2.8057	13.8016	0.303707
A.uninfected	A.uninfected		55	-1.85921	-4.89229	-8.06398	-2.15434	3.07572	0.314538
B.non-severe	B.COVID19	pneumonia-free	34	3.81962	7.33782	0.0398306	8.18615	-3.30544	-0.0872467
C.severe	B.COVID19	pneumonia	50	-0.971004	3.97929	5.85147	3.51767	3.85845	0.0406046
C.severe	B.COVID19	pneumonia	46	-4.36434	3.9517	8.94728	-3.60827	9.43673	-0.301849
C.severe	B.COVID19	pneumonia	52	-4.96567	0.827611	17.5986	4.21628	7.52291	-0.0626965
C.severe	B.COVID19	pneumonia	42	8.15683	7.81357	8.42216	8.76893	6.98933	-0.162626
C.severe	B.COVID19	pneumonia	43	1.96719	7.21587	8.33319	3.3312	4.18611	-0.167446
C.severe	B.COVID19	pneumonia	57	1.64313	2.3996	8.96804	1.78138	5.68454	0.00121276
C.severe	B.COVID19	pneumonia	59	-11.1729	-2.80309	-14.933	-0.803869	-0.951087	-0.196312
C.severe	B.COVID19	pneumonia	50	2.80654	2.33769	-1.18128	1.71382	-0.0544448	0.328693
C.severe	B.COVID19	pneumonia	33	-3.96967	1.284	2.36392	-0.45297	0.514237	-0.0373798
C.severe	B.COVID19	pneumonia	33	-0.132883	5.61383	-0.697647	1.29107	3.01178	-0.124506
B.non-severe	B.COVID19	pneumonia-free	38	0.965951	1.24839	1.36235	6.10281	-0.687142	0.00260041
B.non-severe	B.COVID19	pneumonia-free	34	-0.407364	5.00952	7.22868	5.12268	1.34832	0.0159341
C.severe	B.COVID19	pneumonia	26	-2.26736	5.02881	15.7523	-1.28761	4.04496	-0.0852985
B.non-severe	B.COVID19	pneumonia-free	29	-4.49792	-4.6854	-12.3549	-2.5758	-4.60296	0.130024
B.non-severe	B.COVID19	pneumonia-free	26	1.50814	-0.367544	-2.09204	-1.91634	5.48488	-0.0924733
B.non-severe	B.COVID19	pneumonia-free	25	-0.842256	-4.12122	-6.79289	-1.12824	-1.9974	0.185418
B.non-severe	B.COVID19	pneumonia-free	31	-3.11254	-0.189707	-3.22899	1.66841	4.12627	0.0259091
B.non-severe	B.COVID19	pneumonia-free	25	0.324156	-1.29907	-3.92992	-3.3033	-1.43716	0.155225
B.non-severe	B.COVID19	pneumonia-free	33	-5.22827	-2.35765	-6.88437	0.610482	-1.81665	0.0636634
B.non-severe	B.COVID19	pneumonia-free	36	1.01297	2.42846	-7.07495	2.37317	-3.11376	0.0727038
B.non-severe	B.COVID19	pneumonia-free	25	-5.3439	3.79623	-6.37444	2.92347	-4.27268	0.103935
C.severe	B.COVID19	pneumonia	55	0.901639	1.86258	-0.753178	6.20605	6.20731	-0.300621
B.non-severe	B.COVID19	pneumonia-free	41	-1.14351	7.6477	8.08107	8.75077	4.88455	-0.526294
B.non-severe	B.COVID19	pneumonia-free	36	2.64464	-3.09787	-10.524	1.29708	-1.28703	0.164788
B.non-severe	B.COVID19	pneumonia-free	41	2.42502	4.40282	-3.7154	7.20355	-0.538536	-0.126075
C.severe	B.COVID19	pneumonia	57	3.59967	4.78563	12.3816	-1.09541	10.6912	-0.198244
C.severe	B.COVID19	pneumonia	54	2.17213	7.50767	10.9169	0.00668988	9.17916	-0.490033
C.severe	B.COVID19	pneumonia	42	3.90546	10.2918	11.64	4.94429	6.64751	-0.45802
C.severe	B.COVID19	pneumonia	56	0.59759	-2.55976	10.6422	2.15757	6.92766	-0.248076
C.severe	B.COVID19	pneumonia	58	8.42649	8.72337	10.0569	6.36574	11.5268	-0.568037
C.severe	B.COVID19	pneumonia	60	4.10601	5.04664	7.09175	5.73714	6.83853	-0.423651
C.severe	B.COVID19	pneumonia	55	4.22332	4.0391	5.21409	4.86382	6.26428	-0.347757
C.severe	B.COVID19	pneumonia	54	3.17602	0.974986	0.798684	4.85507	2.75736	-0.0599979
C.severe	B.COVID19	pneumonia	33	5.76466	11.826	8.47708	7.12222	0.582267	-0.411023
C.severe	B.COVID19	pneumonia	59	7.88644	5.34942	2.89844	6.55619	0.0561552	-0.143519
C.severe	B.COVID19	pneumonia	31	1.39298	4.63905	-8.23699	3.64664	-3.66156	-0.079788
C.severe	B.COVID19	pneumonia	49	-2.16148	1.58889	-2.46712	3.09405	-0.193405	-0.0349552
C.severe	B.COVID19	pneumonia	49	-1.26196	3.32732	-5.68906	2.80635	0.698665	-0.0807922
B.non-severe	B.COVID19	pneumonia-free	43	1.44408	-6.00029	-7.25654	2.51883	-2.66518	0.0280657
C.severe	B.COVID19	pneumonia	33	-1.04907	2.03103	7.06502	2.22468	1.95224	-0.160164
C.severe	B.COVID19	pneumonia	44	-2.13671	4.92248	8.14985	6.70563	10.6772	-0.34819
C.severe	B.COVID19	pneumonia	48	4.74028	4.51939	6.63887	-1.38375	5.60699	-0.0747281
C.severe	B.COVID19	pneumonia	56	1.7747	2.82602	1.70697	4.61675	2.41454	-0.0885425
C.severe	B.COVID19	pneumonia	51	-1.95144	3.80447	-0.199033	2.68795	4.93909	-0.281545
C.severe	B.COVID19	pneumonia	37	4.59904	12.0529	2.38759	7.15489	1.56616	-0.439727
C.severe	B.COVID19	pneumonia	38	6.47117	6.62267	-1.43505	8.77209	5.98753	-0.409279
C.severe	B.COVID19	pneumonia	60	6.84841	5.54321	19.1315	5.98893	7.28263	-0.62692
B.non-severe	B.COVID19	pneumonia-free	46	1.86587	-3.02976	-5.05811	2.76388	1.93023	-0.0283713
B.non-severe	B.COVID19	pneumonia-free	34	-3.69772	2.5588	1.93892	0.749791	0.725886	-0.0611414
B.non-severe	B.COVID19	pneumonia-free	31	1.72047	1.41646	-6.55681	4.48592	-3.28965	0.0982983
B.non-severe	B.COVID19	pneumonia-free	37	1.44241	0.689289	0.677427	5.04463	0.457805	0.188598
B.non-severe	B.COVID19	pneumonia-free	47	2.81525	-2.69699	1.45816	2.16363	0.35686	0.0634112
B.non-severe	B.COVID19	pneumonia-free	36	1.42815	1.51739	1.08509	4.51639	5.6084	0.147777
C.severe	B.COVID19	pneumonia	56	-1.64877	1.48813	-1.39494	2.85558	5.29654	0.00383583
C.severe	B.COVID19	pneumonia	47	-1.85041	7.35207	9.91188	4.49134	1.06656	-0.338348
C.severe	B.COVID19	pneumonia	60	3.2707	8.28747	6.06393	10.5678	3.47674	-0.371138
C.severe	B.COVID19	pneumonia	53	-7.58326	-7.38894	-7.98082	-7.54506	4.34498	-0.183872
C.severe	B.COVID19	pneumonia	54	2.49718	11.3412	-5.41908	6.36059	1.84748	-0.208887
C.severe	B.COVID19	pneumonia	50	-2.7921	5.44484	0.924662	4.34868	0.383799	-0.317572
C.severe	B.COVID19	pneumonia	41	-0.228493	-2.22556	4.15157	3.74715	2.6131	-0.310274
C.severe	B.COVID19	pneumonia	51	1.6185	-0.876672	-0.632766	3.46044	1.4845	-0.201876
C.severe	B.COVID19	pneumonia	57	5.92284	2.62646	0.335668	2.93977	2.86189	-0.354221
C.severe	B.COVID19	pneumonia	52	6.51811	2.47381	-2.43304	5.78019	2.57058	-0.0025031
C.severe	B.COVID19	pneumonia	53	6.94022	5.09357	9.92264	1.55318	5.36698	-0.0355708
C.severe	B.COVID19	pneumonia	55	-4.29534	3.08427	-5.60439	1.48727	4.45671	-0.516945
B.non-severe	B.COVID19	pneumonia-free	42	3.40874	-5.12196	-4.22007	1.77226	-4.40908	0.160405
B.non-severe	B.COVID19	pneumonia-free	52	2.24116	3.55708	-0.540073	5.86915	1.3091	-0.0477507
B.non-severe	B.COVID19	pneumonia-free	30	0.329505	2.58981	0.714785	2.49452	2.47728	-0.00589033
B.non-severe	B.COVID19	pneumonia-free	42	2.03224	0.477003	0.945421	5.60419	-0.976161	0.133982
C.severe	B.COVID19	pneumonia	59	5.2139	8.39576	-1.26358	3.61861	5.16609	-0.280757
C.severe	B.COVID19	pneumonia	60	3.80558	-0.033106	0.776492	6.02696	-0.00046033	-0.10396
C.severe	B.COVID19	pneumonia	43	2.64964	-1.396	-3.85319	2.73242	4.05384	0.0733324
C.severe	B.COVID19	pneumonia	57	0.109574	5.94641	-2.79458	7.29979	2.77167	-0.243955
C.severe	B.COVID19	pneumonia	53	5.84076	12.3487	13.7719	9.69142	4.09309	-0.340714
C.severe	B.COVID19	pneumonia	49	4.76276	3.11601	-4.62645	3.33628	0.976406	-0.482688
C.severe	B.COVID19	pneumonia	36	0.69663	-2.71058	-5.18798	-0.677126	0.66612	0.0721472
C.severe	B.COVID19	pneumonia	59	-2.68846	2.51814	4.55206	1.11934	1.57711	-0.084536
C.severe	B.COVID19	pneumonia	35	-1.58447	2.91805	8.95322	2.74077	4.78533	-0.186368
C.severe	B.COVID19	pneumonia	45	1.86151	12.651	2.07122	8.48787	3.88225	-0.246027
C.severe	B.COVID19	pneumonia	46	-1.36629	-2.58061	-8.40162	1.70564	0.486498	0.0721311
B.non-severe	B.COVID19	pneumonia-free	38	-1.74976	5.08865	1.41188	6.63424	1.82809	-0.290263
B.non-severe	B.COVID19	pneumonia-free	56	-0.1236	-4.19234	-9.93419	2.84197	-2.72798	0.200644
B.non-severe	B.COVID19	pneumonia-free	45	1.68557	2.84056	-0.118949	5.41964	0.167203	-0.0960204
C.severe	B.COVID19	pneumonia	51	2.35425	5.16899	1.28976	5.34212	2.63734	-0.14317
C.severe	B.COVID19	pneumonia	50	4.68752	11.1803	0.470346	4.11633	2.6062	-0.875585
C.severe	B.COVID19	pneumonia	60	-4.73976	1.13786	-5.23593	2.4956	5.14672	-0.0181725
C.severe	B.COVID19	pneumonia	50	6.37601	5.61339	-2.11217	1.90133	3.24737	-0.224625
B.non-severe	B.COVID19	pneumonia-free	36	0.577437	5.74835	-0.0910003	2.08449	-0.739634	-0.219235
C.severe	B.COVID19	pneumonia	25	4.88928	9.07035	-0.370959	4.73983	1.59633	-0.208863
B.non-severe	B.COVID19	pneumonia-free	57	-6.59377	-2.462	-4.33195	0.933037	0.992322	0.190626
C.severe	B.COVID19	pneumonia	56	-3.40289	5.29993	-1.37392	4.3161	2.77009	-0.254886
C.severe	B.COVID19	pneumonia	43	4.99085	7.88161	3.276	7.64142	-1.45775	-0.189872
C.severe	B.COVID19	pneumonia	53	2.89651	0.0606911	1.17658	1.05607	0.512693	-0.230757
C.severe	B.COVID19	pneumonia	27	2.07722	6.76383	0.224307	1.87142	1.1728	-0.102111
C.severe	B.COVID19	pneumonia	60	-1.031	0.76029	0.468893	3.68792	0.569276	-0.191174
B.non-severe	B.COVID19	pneumonia-free	46	-0.345924	0.662887	-6.9676	4.20186	-0.701265	-0.233745
B.non-severe	B.COVID19	pneumonia-free	42	7.99705	3.28486	5.76528	10.0229	-0.595686	-0.210621
B.non-severe	B.COVID19	pneumonia-free	44	6.56592	4.46461	-3.70851	6.35578	1.89808	0.393509
B.non-severe	B.COVID19	pneumonia-free	51	-2.93556	4.01988	-3.85143	6.84313	0.408162	-0.179975
B.non-severe	B.COVID19	pneumonia-free	31	1.83172	2.71319	-6.00624	2.35735	0.22006	0.0514185
B.non-severe	B.COVID19	pneumonia-free	40	2.43388	4.8231	0.518509	3.73724	0.774289	-0.0779326
B.non-severe	B.COVID19	pneumonia-free	43	7.85523	3.46613	9.92753	7.30973	0.499502	0.161359
B.non-severe	B.COVID19	pneumonia-free	25	1.77199	1.21772	-4.31793	-0.363392	-1.76442	0.185541
B.non-severe	B.COVID19	pneumonia-free	39	0.657688	-0.11124	-5.85497	1.3976	2.56637	0.256466
B.non-severe	B.COVID19	pneumonia-free	27	-2.27011	1.68537	-10.8719	0.681592	-3.55915	-0.00139655
B.non-severe	B.COVID19	pneumonia-free	25	-1.85128	5.71013	-5.92011	4.43519	-1.47109	0.0985447
B.non-severe	B.COVID19	pneumonia-free	29	0.0917318	1.55406	-2.99488	0.848334	-0.714656	0.132201
B.non-severe	B.COVID19	pneumonia-free	33	-0.898611	2.38549	-10.5546	2.11462	-1.9397	0.0015809
B.non-severe	B.COVID19	pneumonia-free	28	2.42255	1.15599	-3.8074	2.0382	1.85546	0.0934171
B.non-severe	B.COVID19	pneumonia	31	1.53415	1.54108	-2.4422	2.78735	-1.87954	0.0803509
C.severe	B.COVID19	pneumonia	47	4.94622	0.69819	5.54682	5.79123	2.82328	-0.253299
B.non-severe	B.COVID19	pneumonia-free	36	-1.27429	-0.997502	-4.47446	-0.486333	-1.69985	-0.323918
C.severe	B.COVID19	pneumonia	41	4.73266	1.72133	3.18586	6.85062	3.24058	-0.147664
C.severe	B.COVID19	pneumonia	36	-5.11107	0.582746	-0.333114	1.6797	2.67327	-0.155925
B.non-severe	B.COVID19	pneumonia-free	48	-0.072881	5.47854	-3.75264	2.14015	2.44508	0.178548
B.non-severe	B.COVID19	pneumonia-free	40	-2.74763	-0.657418	-5.41454	1.37399	-2.97931	0.126108
B.non-severe	B.COVID19	pneumonia	56	-0.959251	-0.950386	-2.26999	4.59125	-0.317359	-0.198639
B.non-severe	B.COVID19	pneumonia	47	10.6952	4.78051	9.25858	7.17494	3.64548	-0.162145
C.severe	B.COVID19	pneumonia	41	4.4311	8.91184	-0.108589	5.22388	3.78364	-0.0572983
C.severe	B.COVID19	pneumonia	24	-1.77463	7.48163	7.76193	-0.63859	5.12312	-0.148171
B.non-severe	B.COVID19	pneumonia	24	-1.45167	2.24258	-6.66481	1.52664	-2.59883	0.191813
B.non-severe	B.COVID19	pneumonia-free	26	3.2741	3.55243	3.95029	0.355773	0.132879	0.013632
C.severe	B.COVID19	pneumonia	43	-1.96997	5.1592	1.49491	1.54547	2.34778	-0.323626
C.severe	B.COVID19	pneumonia	44	-1.63438	4.28041	9.57048	1.53471	7.43658	-0.141943
C.severe	B.COVID19	pneumonia	31	-6.46065	4.61034	4.93518	1.47345	7.84192	-0.245411
B.non-severe	B.COVID19	pneumonia	25	-2.38697	4.06379	-4.74073	0.178321	-0.304479	0.139713
C.severe	B.COVID19	pneumonia	30	-2.2871	5.01799	4.00528	0.438882	3.57915	-0.0195149
C.severe	B.COVID19	pneumonia	39	2.3482	6.55768	4.67963	4.29076	0.965996	-0.137196
C.severe	B.COVID19	pneumonia	39	3.39403	4.85444	4.62573	3.80031	5.95345	-0.241086
C.severe	B.COVID19	pneumonia	39	3.70989	8.6815	5.64545	7.19783	0.809754	-0.17958
C.severe	B.COVID19	pneumonia	46	-4.64821	2.20867	-0.979099	5.71913	1.44836	-0.134737
C.severe	B.COVID19	pneumonia	40	2.21207	6.1985	9.35317	2.78674	4.10166	-0.118991
B.non-severe	B.COVID19	pneumonia-free	32	-1.91092	0.148469	-5.30332	-2.5441	-2.59431	-0.140825
B.non-severe	B.COVID19	pneumonia-free	32	-1.40147	3.44028	-3.17063	2.52639	-1.09198	-0.0718869
B.non-severe	B.COVID19	pneumonia-free	28	-2.41791	-3.61471	-5.30873	1.66531	-2.0801	0.253272
B.non-severe	B.COVID19	pneumonia-free	28	0.688581	0.733014	-0.830919	-2.24641	-0.806313	0.0374941
C.severe	B.COVID19	pneumonia	49	3.44668	2.87514	-5.01054	4.45702	1.14617	-0.0793153
C.severe	B.COVID19	pneumonia	48	1.64816	-2.25747	-11.0234	5.38633	-1.51738	-0.0104228
C.severe	B.COVID19	pneumonia	56	-0.208559	-3.24926	-7.70796	0.572984	-1.44541	-0.130382
C.severe	B.COVID19	pneumonia	40	1.39571	5.10407	11.6595	2.983	4.14487	0.0532807
C.severe	B.COVID19	pneumonia	55	1.29745	0.804779	5.98765	5.90638	3.32937	0.207086
C.severe	B.COVID19	pneumonia	50	-0.197718	-2.86662	-6.78883	4.91019	-3.91478	0.220922
C.severe	B.COVID19	pneumonia	48	-5.05414	-0.602221	-9.81682	-1.30941	2.66437	-0.296261
C.severe	B.COVID19	pneumonia	55	1.27936	0.618569	-2.92332	3.90062	2.59808	-0.244009
B.non-severe	B.COVID19	pneumonia	38	-7.34155	-7.70514	-18.9309	1.04834	-3.41098	0.327764
B.non-severe	B.COVID19	pneumonia	51	-4.38176	-4.91926	-12.8203	4.45501	-1.83468	0.0693806
C.severe	B.COVID19	pneumonia	49	-0.642039	1.97898	-0.324595	-0.167592	2.60639	-0.091689
C.severe	B.COVID19	pneumonia	46	1.1764	-2.40891	-5.88597	3.98956	-1.66882	0.0619884
C.severe	B.COVID19	pneumonia	46	7.30071	3.55567	2.5974	3.53805	0.524949	-0.314275
C.severe	B.COVID19	pneumonia	51	-2.731	2.87621	-5.28315	2.75693	-0.744232	-0.0412464
C.severe	B.COVID19	pneumonia	43	4.55786	-0.163356	3.90733	4.86917	7.33572	-0.0474166
C.severe	B.COVID19	pneumonia	59	-4.64098	3.48881	-6.29319	3.75033	-1.73209	-0.169497
C.severe	B.COVID19	pneumonia	46	-2.49949	-3.91567	2.07688	2.1312	2.37625	0.0248345
B.non-severe	B.COVID19	pneumonia-free	33	-6.79254	-3.71795	-5.27883	-0.978296	-3.20807	0.338001
C.severe	B.COVID19	pneumonia	54	0.924746	-2.44207	-2.12841	0.897388	4.30517	-0.137581
C.severe	B.COVID19	pneumonia	55	1.04032	-12.4784	-8.50752	-1.90814	-3.97749	0.171992
C.severe	B.COVID19	pneumonia	60	1.64818	3.83174	-2.34508	1.57698	2.11774	-0.482022
B.non-severe	B.COVID19	pneumonia-free	56	2.27848	-3.3663	3.84479	5.63725	6.86581	-0.0464117
C.severe	B.COVID19	pneumonia	54	4.48974	-0.629306	-0.126816	6.88717	-1.98842	-0.129093
B.non-severe	B.COVID19	pneumonia	53	0.720617	-3.24387	-4.16482	2.67882	-7.59368	-0.0258804
B.non-severe	B.COVID19	pneumonia-free	53	7.5981	1.00883	2.34049	7.98256	2.84783	-0.272794
C.severe	B.COVID19	pneumonia	46	6.13461	-0.187429	-2.60435	4.37237	-1.53829	-0.119907
B.non-severe	B.COVID19	pneumonia-free	29	-7.96404	-3.7164	-13.9776	0.00502952	-2.25056	0.160208
C.severe	B.COVID19	pneumonia	59	6.92086	-1.83589	-8.97536	2.43659	-2.36715	0.116874
C.severe	B.COVID19	pneumonia	40	4.51361	-3.27999	5.73036	4.84734	1.41866	0.0236155
C.severe	B.COVID19	pneumonia	40	-7.65264	-0.971592	-6.99146	1.13085	-0.434214	-0.491325
B.non-severe	B.COVID19	pneumonia-free	43	-3.93271	-4.63133	-3.81148	2.41675	-8.96609	0.249425
B.non-severe	B.COVID19	pneumonia-free	19	-0.161911	-8.46839	-8.308	-0.435687	-2.42031	0.309785
B.non-severe	B.COVID19	pneumonia-free	23	-6.02905	-3.56476	-12.6606	-3.37567	-4.98896	0.29874
B.non-severe	B.COVID19	pneumonia-free	42	18.9847	14.7078	7.53858	13.2398	-1.56494	-0.276165
B.non-severe	B.COVID19	pneumonia-free	27	-9.85437	-7.01982	-10.4845	-2.85487	-0.400724	0.239875
B.non-severe	B.COVID19	pneumonia-free	33	-3.28584	-4.17854	-7.8152	2.17401	-4.94113	0.254323
B.non-severe	B.COVID19	pneumonia-free	47	2.51269	-5.10266	-7.20816	-0.0754673	-4.60941	0.38276
B.non-severe	B.COVID19	pneumonia-free	51	2.02858	-1.87939	3.57206	9.60317	2.07756	-0.273069
B.non-severe	B.COVID19	pneumonia-free	39	-1.47248	-0.91832	-4.04159	4.14047	-1.28166	-0.0678756
B.non-severe	B.COVID19	pneumonia-free	33	-0.300754	-2.46324	-2.2734	-1.24878	-0.230026	0.278135
B.non-severe	B.COVID19	pneumonia-free	43	1.98281	-6.22235	-7.33022	0.7274	-2.01525	-0.0917981
B.non-severe	B.COVID19	pneumonia-free	24	-3.68319	-1.77406	-6.98751	-1.46869	-6.05314	0.00775275
B.non-severe	B.COVID19	pneumonia-free	32	-3.95952	-5.96193	-12.2301	-1.20217	-3.6175	0.378734
B.non-severe	B.COVID19	pneumonia-free	28	-7.95587	-1.47688	-8.70698	-4.00105	-2.52452	0.058389
B.non-severe	B.COVID19	pneumonia-free	28	4.6952	-3.06892	-3.38676	1.67661	-4.14322	0.0226757
B.non-severe	B.COVID19	pneumonia-free	23	-1.91502	-1.96541	-5.78075	1.55613	-5.49307	0.226049
B.non-severe	B.COVID19	pneumonia-free	41	2.25477	0.667642	9.42518	2.43765	-2.96584	-0.0434625
B.non-severe	B.COVID19	pneumonia	46	-1.42013	-5.2584	-6.59087	0.568837	-4.26711	0.27944
B.non-severe	B.COVID19	pneumonia-free	53	-1.87813	-0.588093	3.71603	2.48997	-1.10441	-0.0345001
B.non-severe	B.COVID19	pneumonia-free	37	2.87975	0.0263814	3.60095	3.98641	-1.15153	0.0494041
B.non-severe	B.COVID19	pneumonia-free	23	-3.44388	-1.85039	2.23045	-1.0661	-0.93576	-0.135484
B.non-severe	B.COVID19	pneumonia-free	22	-4.07206	1.14165	-7.63823	-3.62519	-4.35918	0.15212
B.non-severe	B.COVID19	pneumonia-free	48	-0.464335	-5.17238	-8.52955	5.59969	-1.79414	0.0849229
B.non-severe	B.COVID19	pneumonia-free	49	-3.43469	-5.49241	-3.56494	3.18051	-1.33118	0.0888455
B.non-severe	B.COVID19	pneumonia-free	50	-1.66773	-4.11892	-0.186446	2.94385	9.75357	-0.163303
B.non-severe	B.COVID19	pneumonia	23	-7.32615	-6.32973	-9.87081	-3.71906	-5.39244	0.515091
B.non-severe	B.COVID19	pneumonia-free	28	0.947697	0.874193	0.778782	1.371	6.54912	-0.154373
B.non-severe	B.COVID19	pneumonia-free	39	-5.44171	-3.08595	2.35318	-2.15922	-0.140844	0.219189
B.non-severe	B.COVID19	pneumonia-free	26	-8.96464	0.28005	-13.0036	-4.46418	-8.5993	0.343043
B.non-severe	B.COVID19	pneumonia-free	29	-5.22827	4.81448	-13.3033	1.74127	-1.54342	-0.319473
B.non-severe	B.COVID19	pneumonia-free	46	2.14187	2.31026	-2.97538	2.21199	-1.63502	0.0133299
B.non-severe	B.COVID19	pneumonia-free	28	-8.13437	-4.67974	-8.91921	-1.52659	-2.72326	0.106051
B.non-severe	B.COVID19	pneumonia-free	58	1.79073	-6.30754	-6.975	1.96206	-3.60675	0.219801
B.non-severe	B.COVID19	pneumonia-free	45	-2.534	-7.29219	-6.15223	2.54595	0.722728	0.160546
B.non-severe	B.COVID19	pneumonia-free	22	-0.513286	-2.13601	-4.87978	0.217765	-2.87225	0.103289
B.non-severe	B.COVID19	pneumonia	31	-1.92539	1.66948	-0.640687	0.209014	0.912465	0.0528556
B.non-severe	B.COVID19	pneumonia-free	26	4.80764	0.00517496	5.63461	-0.0331585	0.819572	0.221688
B.non-severe	B.COVID19	pneumonia-free	41	-4.59646	-7.95041	-7.31719	3.74827	-3.3475	0.0858024
B.non-severe	B.COVID19	pneumonia-free	53	11.1925	13.7782	-0.713753	11.5537	2.15946	-0.654275
B.non-severe	B.COVID19	pneumonia-free	36	-2.65072	-1.76891	-10.9672	2.67586	-5.33483	0.280332
C.severe	B.COVID19	pneumonia	49	0.641092	-0.506873	-4.24005	1.55423	2.92008	-0.146272
B.non-severe	B.COVID19	pneumonia-free	44	-0.91739	0.707347	-9.80198	-0.120075	-2.13169	0.0503549
B.non-severe	B.COVID19	pneumonia-free	38	6.2791	5.86068	6.03098	6.20022	-0.734554	-0.131318
B.non-severe	B.COVID19	pneumonia-free	42	-2.33347	1.92688	-3.67407	2.48157	2.56463	-0.286965
B.non-severe	B.COVID19	pneumonia-free	36	-1.30158	1.22393	-3.4163	-0.491951	-0.0941737	-0.0151888
B.non-severe	B.COVID19	pneumonia-free	32	0.74941	-1.31829	-5.69561	3.37995	-3.55963	0.055605
C.severe	B.COVID19	pneumonia	49	-2.36018	-6.23245	-5.03395	-3.44395	-0.330154	-0.112321
B.non-severe	B.COVID19	pneumonia-free	35	0.972779	4.26602	2.44893	3.46202	4.51015	0.0643556
C.severe	B.COVID19	pneumonia	61	-2.75938	-7.11652	6.6024	0.883814	3.18689	0.241746
C.severe	B.COVID19	pneumonia	60	9.08801	0.902742	5.12554	7.15968	3.57844	-0.206853
C.severe	B.COVID19	pneumonia	52	-3.62511	-3.66648	-5.4064	-0.0958906	2.74846	-0.174619
C.severe	B.COVID19	pneumonia	60	2.83779	-4.09434	-5.18924	2.99229	0.516305	-0.224884
C.severe	B.COVID19	pneumonia	48	3.02118	4.76748	4.968	1.5982	3.82814	-0.246075
C.severe	B.COVID19	pneumonia	47	4.51796	1.38716	6.75311	5.4662	4.7054	0.142432
C.severe	B.COVID19	pneumonia	24	0.326584	2.67417	17.4112	1.12427	2.88671	-0.244245
C.severe	B.COVID19	pneumonia	43	-6.78446	-4.44585	-2.99086	-1.82354	-1.03702	-0.0523476
C.severe	B.COVID19	pneumonia	36	8.7829	7.05754	6.65946	5.45479	-1.16497	-0.340259
C.severe	B.COVID19	pneumonia	46	4.29341	5.93145	12.3703	4.65168	7.00982	0.0516671
C.severe	B.COVID19	pneumonia	42	5.38715	2.06405	5.1567	0.809156	2.3304	-0.105459
C.severe	B.COVID19	pneumonia	42	2.97424	0.988548	5.94537	3.14978	-1.88092	0.160145
C.severe	B.COVID19	pneumonia	49	-2.95316	-1.37771	7.13953	-0.341127	1.2482	0.0744963
C.severe	B.COVID19	pneumonia	45	-6.01509	-5.26331	7.05473	-2.29764	5.42019	0.0810678
B.non-severe	B.COVID19	pneumonia-free	32	-0.785084	2.44687	-5.53608	1.31062	-1.73425	0.21383
C.severe	B.COVID19	pneumonia	35	3.70068	4.33879	6.17583	4.46498	1.58697	0.0293855
C.severe	B.COVID19		56	-5.82686	-3.23048	0.908775	-2.65381	6.02872	0.124178
C.severe	B.COVID19		51	2.96003	0.956597	3.19021	1.86877	1.03531	-0.167079
C.severe	B.COVID19		57	1.4004	-2.2682	10.5525	-3.15363	9.71131	-0.238128
C.severe	B.COVID19		55	3.98785	0.871873	12.1654	4.59875	7.16783	-0.317204
C.severe	B.COVID19		59	3.49164	-1.45032	-3.73661	3.71101	1.07655	-0.0867302
C.severe	B.COVID19		57	29.8025	20.7567	27.5566	17.705	6.57305	-0.431848
C.severe	B.COVID19		53	-1.48759	0.959639	10.5111	-1.96366	11.2309	-0.113282
C.severe	B.COVID19		55	7.83799	-0.67919	5.44531	5.59089	3.27806	-0.0686785
C.severe	B.COVID19		52	4.45045	2.74291	4.79442	6.49111	0.872257	-0.279903
C.severe	B.COVID19		45	-1.9914	2.05587	11.9785	0.81539	6.11909	-0.285978
C.severe	B.COVID19		55	-5.58026	-3.24301	-3.76038	3.55774	1.83681	0.176
C.severe	B.COVID19		29	-4.83957	-1.20733	-3.89882	-4.47076	0.884318	0.0488292
C.severe	B.COVID19		47	6.51416	2.96126	8.60261	6.25617	5.21155	0.111948
C.severe	B.COVID19		37	10.102	10.607	15.3054	16.4671	3.57139	-0.0464995
C.severe	B.COVID19		47	1.73674	2.05423	9.74155	-1.75764	4.07262	0.00480221
C.severe	B.COVID19		47	-4.32012	0.0743847	11.9946	-1.25661	6.03842	0.0317572
C.severe	B.COVID19		40	-1.53233	-0.462806	-3.85654	-3.15194	6.76632	-0.163405
C.severe	B.COVID19		38	-1.3314	-0.944686	2.3816	3.08457	1.52426	0.0325992
C.severe	B.COVID19		40	-3.20326	-0.219474	-2.16286	0.480589	2.55857	-0.0577961
C.severe	B.COVID19		47	5.97205	2.4979	10.9963	1.09395	3.76083	-0.0714618
B.non-severe	B.COVID19	pneumonia-free	60	2.10545	-0.394477	14.0097	8.50235	6.70418	-0.489855
B.non-severe	B.COVID19	pneumonia-free	32	-7.56398	0.303622	-5.78473	5.30173	3.1048	-0.363681
B.non-severe	B.COVID19	pneumonia-free	50	1.40814	2.86761	-0.987333	2.61233	7.17138	-0.121284
B.non-severe	B.COVID19	pneumonia-free	55	5.51911	-5.37442	-6.58423	-1.39102	-0.529264	0.159131
B.non-severe	B.COVID19	pneumonia-free	46	-4.01235	2.3866	-2.68399	4.08901	-1.47062	0.119785
B.non-severe	B.COVID19	pneumonia-free	56	3.26397	-3.14508	2.17396	5.65339	-1.43352	0.00852862
B.non-severe	B.COVID19	pneumonia-free	50	-0.969973	-1.2464	-5.51316	0.14862	-0.615326	0.114528
B.non-severe	B.COVID19	pneumonia-free	38	1.94132	-1.09689	-7.52935	3.1028	-3.02841	0.0420448
B.non-severe	B.COVID19	pneumonia-free	41	2.00718	-1.79096	-3.98537	2.86367	-0.00398281	0.148962
B.non-severe	B.COVID19	pneumonia-free	56	-1.05228	-0.465174	-6.54234	1.11234	-4.34271	-0.0381911
B.non-severe	B.COVID19	pneumonia-free	35	-1.76809	0.0887776	2.04568	0.367887	-1.35239	-0.0090845
B.non-severe	B.COVID19	pneumonia-free	45	1.97106	-1.81699	0.700848	5.4828	-1.48963	0.0940486
B.non-severe	B.COVID19	pneumonia-free	39	-4.82475	-5.62207	-13.7623	-0.0109429	-4.83725	0.158329
B.non-severe	B.COVID19	pneumonia-free	40	-1.44098	1.22888	-2.21462	4.35167	-1.38483	0.111433
B.non-severe	B.COVID19	pneumonia-free	35	-5.02044	0.480711	0.140484	0.0584112	-0.585225	0.0463358
B.non-severe	B.COVID19	pneumonia-free	30	3.87623	4.03597	-3.74346	-2.78164	-2.31104	0.0776792
B.non-severe	B.COVID19	pneumonia-free	47	3.71848	1.45865	-0.970917	4.0275	0.816176	-0.0411409
B.non-severe	B.COVID19	pneumonia-free	60	2.68864	-0.259966	-4.78156	6.98677	2.25056	0.133116
B.non-severe	B.COVID19	pneumonia-free	35	-2.05805	0.228081	-3.91476	-0.910952	-4.23055	-0.0652239
B.non-severe	B.COVID19	pneumonia-free	59	2.22753	-3.8733	-0.850737	1.72545	9.27387	0.188037
B.non-severe	B.COVID19	pneumonia-free	43	1.18136	0.0994593	4.83312	3.35072	-0.574946	0.134304
B.non-severe	B.COVID19	pneumonia-free	48	0.0997292	-1.31907	-3.60817	1.21971	-0.647013	0.084399
B.non-severe	B.COVID19	pneumonia-free	28	-8.45557	-1.81429	-11.1644	-3.61861	-2.4214	0.0941641
B.non-severe	B.COVID19	pneumonia-free	42	3.04772	2.60912	-8.5936	9.14589	-4.42685	-0.0551701
B.non-severe	B.COVID19	pneumonia-free	25	-1.99556	0.846311	-0.251634	0.353442	-2.06411	-0.0902706
B.non-severe	B.COVID19	pneumonia-free	60	4.02738	5.18065	2.46675	8.43013	2.5935	-0.161456
B.non-severe	B.COVID19	pneumonia-free	54	-2.33623	-6.49964	-8.44867	1.81323	-0.330624	0.0532106
B.non-severe	B.COVID19	pneumonia-free	25	-1.05797	-1.94968	-1.19502	-2.18505	-2.58729	0.133254
B.non-severe	B.COVID19	pneumonia-free	32	1.06698	6.81935	-0.185161	3.7292	-2.83703	-0.0540389
B.non-severe	B.COVID19	pneumonia-free	47	4.11619	-4.11446	1.43421	6.33804	-2.48967	0.0654968
B.non-severe	B.COVID19	pneumonia-free	47	6.34412	3.18112	3.63837	8.7089	3.59415	-0.0958708
B.non-severe	B.COVID19	pneumonia-free	26	-0.34924	-1.01778	-7.26958	-2.92275	-1.97249	0.16591
B.non-severe	B.COVID19	pneumonia-free	22	-4.01132	0.228503	20.945	-2.57599	-1.18665	0.109182
B.non-severe	B.COVID19	pneumonia-free	36	4.82921	0.180401	-0.0882646	5.31034	-5.15343	0.0122354
B.non-severe	B.COVID19	pneumonia-free	31	3.81231	0.972565	3.5333	4.21885	-0.152785	0.0249429
B.non-severe	B.COVID19	pneumonia-free	43	1.57897	-1.44589	-1.8985	3.63856	8.31072	-0.225162
B.non-severe	B.COVID19	pneumonia-free	37	-2.93146	4.93539	2.22518	1.37016	1.91871	-0.251757
B.non-severe	B.COVID19	pneumonia-free	61	0.00571639	-3.6622	-5.93957	0.60945	-1.7983	0.00632299
B.non-severe	B.COVID19	pneumonia-free	41	-0.51623	-1.2714	-3.94091	4.75448	-3.75569	0.0405362
B.non-severe	B.COVID19	pneumonia-free	42	-0.993468	1.53816	2.35991	5.18948	2.6491	-0.161586
B.non-severe	B.COVID19	pneumonia-free	45	0.118857	-2.03332	0.418525	4.52341	10.9029	-0.237651
B.non-severe	B.COVID19	pneumonia-free	38	-6.50432	1.79743	-1.90671	1.78145	5.91852	0.0129068
B.non-severe	B.COVID19	pneumonia-free	61	3.54669	0.623427	-4.62439	8.15461	1.2913	0.0105967
B.non-severe	B.COVID19	pneumonia-free	40	2.27675	-1.07425	-3.39489	2.9554	-0.536194	-0.0528483
B.non-severe	B.COVID19	pneumonia-free	50	5.11744	2.21558	1.20566	4.34713	-1.95494	-0.0682475
B.non-severe	B.COVID19	pneumonia-free	39	-1.2406	-0.840607	-2.95085	2.32661	-1.61646	0.178026
B.non-severe	B.COVID19	pneumonia-free	60	-3.72525	-2.84621	-9.63438	3.45014	4.30219	-0.139302
B.non-severe	B.COVID19	pneumonia-free	50	1.89842	-1.20105	1.5924	4.93669	2.10501	0.0737026
B.non-severe	B.COVID19	pneumonia-free	26	0.983013	-2.2086	-4.46837	1.15108	-0.1579	0.177742
B.non-severe	B.COVID19	pneumonia-free	54	0.869255	1.77543	-0.714743	3.60323	3.40212	0.0373816
B.non-severe	B.COVID19	pneumonia-free	48	5.09155	0.695813	-0.567695	5.18112	1.03743	0.024149
B.non-severe	B.COVID19	pneumonia-free	53	-1.76657	1.85301	-2.06205	3.482	-1.19053	-0.0645402
B.non-severe	B.COVID19	pneumonia-free	41	-4.169	-0.217315	0.549291	2.90954	-2.11812	0.0414313
B.non-severe	B.COVID19	pneumonia-free	61	-4.35452	-10.7655	-7.51646	1.94593	1.79848	-0.074051
B.non-severe	B.COVID19	pneumonia-free	29	-3.30334	1.12948	-2.40716	-0.39759	-1.14187	0.0436449
B.non-severe	B.COVID19	pneumonia-free	37	2.64532	-0.914799	2.4516	1.05396	2.6282	-0.198695
B.non-severe	B.COVID19	pneumonia-free	28	0.976221	0.991235	5.8136	2.24736	2.23809	-0.0310405
B.non-severe	B.COVID19	pneumonia-free	34	-0.999056	1.15779	2.44937	3.41665	-0.508168	0.0744527
B.non-severe	B.COVID19	pneumonia-free	27	-0.462161	-3.4103	-4.26776	0.469568	-1.51271	0.15501
B.non-severe	B.COVID19	pneumonia-free	53	0.852597	1.05488	2.38888	4.38602	4.48002	-0.400849
B.non-severe	B.COVID19	pneumonia-free	57	-9.46599	-8.36837	-22.1644	-2.66882	-6.77389	0.288076
B.non-severe	B.COVID19	pneumonia-free	33	-7.99277	-4.51845	-18.1316	-2.15853	-3.56979	0.264289
B.non-severe	B.COVID19	pneumonia-free	51	6.68261	-0.257792	-0.467361	4.52243	-2.81212	-0.267484
B.non-severe	B.COVID19	pneumonia-free	42	4.11503	3.89647	0.286033	7.68994	-1.68067	-0.13971
B.non-severe	B.COVID19	pneumonia-free	38	2.70074	1.64759	-1.18262	2.43572	6.46508	-0.235348
B.non-severe	B.COVID19	pneumonia-free	35	-2.41647	2.53923	-8.52271	0.993374	-2.27506	-0.0340628
B.non-severe	B.COVID19	pneumonia-free	22	-11.7639	-3.91556	-13.6387	-4.2485	-5.93589	0.298605
B.non-severe	B.COVID19	pneumonia-free	41	-0.0961985	0.585751	-9.19159	4.92603	-1.40019	-0.0339532
B.non-severe	B.COVID19	pneumonia-free	42	-1.88005	0.0609139	2.23213	3.30077	-0.19823	-0.182353
B.non-severe	B.COVID19	pneumonia-free	53	-0.468639	-2.0687	-3.26073	-2.36424	2.92636	0.0554187
B.non-severe	B.COVID19	pneumonia-free	52	-3.35252	-6.10937	-5.3839	-1.44862	-1.67686	-0.263929
B.non-severe	B.COVID19	pneumonia-free	32	-4.9718	-2.54594	-6.61255	-0.236257	-1.88175	0.0510671
B.non-severe	B.COVID19	pneumonia-free	27	-4.80108	0.927199	-1.91012	-2.4544	-3.06004	0.0193782
B.non-severe	B.COVID19	pneumonia-free	36	-3.50463	-2.30219	-4.63266	0.18313	-0.226924	0.193713
B.non-severe	B.COVID19	pneumonia-free	52	-1.4218	-5.54754	-0.0963568	1.65418	1.73802	0.126706
B.non-severe	B.COVID19	pneumonia-free	54	0.59314	-7.28538	-7.67413	-2.24283	-2.27214	0.0631118
B.non-severe	B.COVID19	pneumonia-free	31	-33.2639	-38.1289	-64.3104	-29.6981	-10.664	1.3084
B.non-severe	B.COVID19	pneumonia-free	59	2.83527	-7.97819	-12.6256	3.5544	-2.25723	0.156508
B.non-severe	B.COVID19	pneumonia-free	26	-2.97592	-0.413628	1.32529	-0.559351	-3.46541	0.118797
B.non-severe	B.COVID19	pneumonia-free	36	-7.76201	-4.31979	-4.56818	-2.86763	4.74258	-0.553317
B.non-severe	B.COVID19	pneumonia-free	51	1.49395	-3.72727	3.76345	-0.589045	-2.23811	0.283099
B.non-severe	B.COVID19	pneumonia-free	53	2.16338	0.454023	2.58446	3.22823	3.91729	0.0174197
B.non-severe	B.COVID19	pneumonia-free	53	6.79791	0.53569	-0.320777	5.31498	-0.696429	-0.193547
C.severe	B.COVID19	pneumonia	41	1.94844	2.98107	3.51251	4.12411	4.41466	0.163295
C.severe	B.COVID19	pneumonia	40	-2.12556	1.65034	8.60773	1.05508	1.84356	-0.118894
C.severe	B.COVID19	pneumonia	26	1.52733	6.8232	8.93772	1.86141	8.02489	-0.123019
C.severe	B.COVID19	pneumonia	39	-0.713566	-2.03562	1.3807	-1.15457	1.26957	-0.229116
C.severe	B.COVID19	pneumonia	38	-3.16196	0.474551	-0.602313	-1.45017	3.45046	0.0925312
C.severe	B.COVID19	pneumonia	48	-0.725379	4.81537	7.37234	1.9045	7.18488	0.0337565
C.severe	B.COVID19	pneumonia	32	0.964134	0.959225	11.8584	0.804246	0.88088	-0.0118634
C.severe	B.COVID19	pneumonia	23	-0.2576	3.8891	11.6608	-1.56109	4.79519	-0.0487291
C.severe	B.COVID19	pneumonia	35	5.27533	7.88987	8.93977	0.147521	6.90569	-0.153156
C.severe	B.COVID19	pneumonia	48	1.58028	-0.640235	10.3485	4.64145	1.20508	0.086824
C.severe	B.COVID19	pneumonia	39	0.240845	5.50129	0.941719	1.02526	3.83586	-0.371151
C.severe	B.COVID19	pneumonia	36	1.63676	-0.421658	-0.296394	1.66734	1.36775	-0.221187
C.severe	B.COVID19	pneumonia	45	2.44344	-0.291455	0.351503	1.42731	6.2564	-0.139564
C.severe	B.COVID19	pneumonia	45	1.27098	5.19548	18.4836	4.94939	14.1488	-0.286753
C.severe	B.COVID19	pneumonia	39	0.629559	0.0506955	10.3264	0.881095	11.506	-0.147316
C.severe	B.COVID19	pneumonia	46	2.90655	4.07302	10.6202	3.0014	3.53635	-0.0328633
C.severe	B.COVID19	pneumonia	46	2.76698	3.42579	9.24495	4.67251	0.87904	-0.130474
C.severe	B.COVID19	pneumonia	40	0.623911	4.78731	5.32391	3.32515	3.59944	-0.297784
C.severe	B.COVID19	pneumonia	50	10.6591	1.77677	17.2589	3.79616	5.75321	-0.073266
C.severe	B.COVID19	pneumonia	46	-1.50774	3.76665	15.5305	-0.564283	6.87515	-0.0109461
C.severe	B.COVID19	pneumonia	30	-5.20587	2.91685	13.385	-2.85295	13.3953	-0.463719
C.severe	B.COVID19	pneumonia	38	-2.88053	4.50799	23.877	0.739693	8.46801	-0.403308
C.severe	B.COVID19	pneumonia	39	1.73692	9.46579	14.2457	5.34867	9.3201	-0.261153
C.severe	B.COVID19	pneumonia	29	-4.85585	1.66588	6.10494	-0.85681	8.65255	-0.0640487
C.severe	B.COVID19	pneumonia	44	-5.47448	0.212412	0.196239	-1.4424	1.38923	-0.27158
C.severe	B.COVID19	pneumonia	39	-6.28597	1.04028	-3.19961	0.697575	2.7476	0.014289
C.severe	B.COVID19	pneumonia	36	0.574788	6.93027	13.7267	-0.53674	5.15651	-0.113591
C.severe	B.COVID19	pneumonia	24	-0.512876	5.02028	17.2922	-2.08437	0.950676	-0.223685
C.severe	B.COVID19	pneumonia	39	-0.129476	4.79695	16.5267	-0.673446	10.0389	-0.501519
C.severe	B.COVID19	pneumonia	41	-0.402398	5.81277	6.806	2.53019	4.68159	-0.206802
C.severe	B.COVID19	pneumonia	38	-3.34808	1.55457	11.9818	-1.5617	11.614	-0.232443
C.severe	B.COVID19	pneumonia	44	1.50321	4.5033	0.259068	3.84411	0.508844	-0.217509
C.severe	B.COVID19	pneumonia	25	2.05277	7.10918	20.1269	0.915488	7.53132	-0.359863
C.severe	B.COVID19	pneumonia	36	2.92161	1.61044	8.19687	5.43095	6.71164	-0.0265684
C.severe	B.COVID19	pneumonia	26	-8.49015	2.26262	0.481972	0.723101	-0.0796736	-0.0743124
C.severe	B.COVID19	pneumonia	44	0.154297	-0.371238	10.0772	-1.28145	1.30621	-0.247542
C.severe	B.COVID19	pneumonia	36	-0.592179	8.00626	8.43322	7.49802	2.66929	-0.277419
C.severe	B.COVID19	pneumonia	48	1.65637	4.50716	10.344	4.22682	2.57673	-0.223973
C.severe	B.COVID19	pneumonia	29	-7.97935	6.58946	10.8415	0.605491	9.05997	-0.16254
C.severe	B.COVID19	pneumonia	49	-1.94332	-3.51034	-1.23373	-2.16256	-2.30838	-0.116872
C.severe	B.COVID19	pneumonia	35	1.66876	5.8295	13.1893	2.45343	6.69717	-0.394464
C.severe	B.COVID19	pneumonia	49	-3.27128	-5.52855	17.1401	-0.650322	0.655011	-0.0436729
C.severe	B.COVID19	pneumonia	49	-0.656483	-1.4392	0.381971	-1.34219	4.43728	-0.0489743
C.severe	B.COVID19	pneumonia	26	-3.67601	1.72295	10.2031	-3.64634	8.64851	0.049566
C.severe	B.COVID19	pneumonia	42	-20.2257	-14.6664	-12.8365	-16.2223	7.10715	0.443357
C.severe	B.COVID19	pneumonia	44	4.06304	6.4527	7.86685	6.30316	4.7022	-0.104376
C.severe	B.COVID19	pneumonia	35	-4.06735	-0.361971	4.14524	-1.03767	3.28141	0.0470208
C.severe	B.COVID19	pneumonia	30	1.82608	0.261649	6.12299	1.18712	2.74784	0.0697111
C.severe	B.COVID19	pneumonia	47	-5.61649	-0.316942	8.40493	1.21094	0.449083	-0.0889006
C.severe	B.COVID19	pneumonia	36	2.05829	2.24663	-3.76251	0.919027	3.71188	-0.154032
C.severe	B.COVID19	pneumonia	44	-1.87864	-1.7805	1.61139	-3.33224	2.02988	0.0204315
C.severe	B.COVID19	pneumonia	38	1.64094	5.91907	11.2209	2.35437	3.43951	-0.102758
C.severe	B.COVID19	pneumonia	31	4.30273	3.63108	11.1873	9.1922	2.599	-0.225948
C.severe	B.COVID19	pneumonia	44	-0.345728	1.04624	3.81678	0.622524	2.40487	-0.325388
C.severe	B.COVID19	pneumonia	37	-4.09495	0.491794	3.15537	-0.729794	4.53458	-0.112494
C.severe	B.COVID19	pneumonia	43	1.44189	4.09705	13.7918	7.78338	6.2184	-0.0977651
C.severe	B.COVID19	pneumonia	46	3.72549	4.07565	7.94751	4.46824	5.19013	-0.137806
C.severe	B.COVID19	pneumonia-free	25	0.462395	7.97086	14.5422	6.18628	5.62297	-0.391407
C.severe	B.COVID19	pneumonia	44	2.52385	3.5575	11.4995	2.58252	1.93358	0.164988
C.severe	B.COVID19	pneumonia	39	1.57506	1.18581	10.2582	-3.05718	2.88431	-0.0338772
C.severe	B.COVID19	pneumonia	32	-4.20952	4.19098	5.50004	0.231533	-1.77081	-0.128195
C.severe	B.COVID19	pneumonia	35	0.822181	3.92964	4.38155	3.50623	4.17262	-0.223925
C.severe	B.COVID19	pneumonia	50	6.37025	-1.62375	8.85681	3.96889	0.00794356	-0.0202209
C.severe	B.COVID19	pneumonia	41	-6.23159	-4.39387	2.47916	-2.41775	1.12413	0.0950767
C.severe	B.COVID19	pneumonia	43	-6.31621	0.824757	8.47872	0.978763	1.58057	0.18559
C.severe	B.COVID19	pneumonia	39	9.25317	5.00686	13.801	5.18835	8.79277	0.0958679
C.severe	B.COVID19	pneumonia	48	13.6525	-1.65713	14.4651	4.43456	9.08773	0.0511474
C.severe	B.COVID19	pneumonia	37	-2.77567	4.14163	8.47383	-0.182341	3.76315	-0.0153288
C.severe	B.COVID19	pneumonia	41	4.83034	2.27717	14.6732	4.82597	6.57367	-0.109277
C.severe	B.COVID19	pneumonia	40	-2.1309	1.18853	1.39434	3.28062	-1.45896	0.285087
C.severe	B.COVID19	pneumonia	28	-7.37542	3.27121	11.1088	-0.260154	6.2924	0.0201726
C.severe	B.COVID19	pneumonia	45	-0.416831	3.71321	9.5907	6.3787	5.74557	-0.215268
C.severe	B.COVID19	pneumonia	35	4.16712	6.47459	11.6913	6.20002	3.35165	-0.50084
A.uninfected	A.uninfected		32	-0.127038	-0.104658	3.83783	0.567076	2.30439	0.0229098
A.uninfected	A.uninfected		37	-3.00675	-0.520348	-4.54913	-4.60077	1.16322	0.227853
A.uninfected	A.uninfected		40	0.194999	-1.1534	-5.46108	3.61053	6.72775	0.089379
A.uninfected	A.uninfected		32	-0.664677	4.18927	4.69579	1.51043	5.37961	-0.0161501
A.uninfected	A.uninfected		38	3.55482	-0.517876	-5.48652	3.75211	0.92235	0.0687228
A.uninfected	A.uninfected		28	2.1009	6.33034	-1.30159	0.125725	-0.130242	0.0703014
A.uninfected	A.uninfected		38	1.08772	-0.421743	-1.98855	-2.0016	1.87723	0.087001
A.uninfected	A.uninfected		33	3.11598	3.48985	-2.47984	-1.6861	2.46516	0.107598
A.uninfected	A.uninfected		31	3.31996	1.84685	0.631126	-0.233461	2.97652	0.162593
A.uninfected	A.uninfected		38	-3.25153	3.51432	-4.17446	4.58416	0.287732	0.117714
A.uninfected	A.uninfected		36	-2.21909	4.54788	-2.17727	2.17409	0.157273	0.0348692
A.uninfected	A.uninfected		33	3.31762	1.1717	0.00614418	-3.09821	2.71079	0.230278
A.uninfected	A.uninfected		30	5.08381	1.57619	0.229485	-1.88367	1.7046	0.126997
A.uninfected	A.uninfected		40	-3.4395	0.0620374	1.70383	-4.25976	2.80686	0.12854
A.uninfected	A.uninfected		34	-7.91611	0.0145776	-4.52157	-2.6197	-0.272539	0.248302
A.uninfected	A.uninfected		34	-1.74292	-1.23008	-10.6086	-6.84253	-2.70483	0.147233
A.uninfected	A.uninfected		36	-1.60508	-0.340264	1.90075	-5.61785	1.54745	0.0715357
A.uninfected	A.uninfected		50	0.282944	-6.45837	-7.39596	-2.01578	3.39839	0.420635
A.uninfected	A.uninfected		31	-0.543864	-5.80196	2.12077	-4.93976	-0.00961511	0.137419
A.uninfected	A.uninfected		36	-2.65199	1.06589	-3.35489	-1.81136	0.370919	-0.179491
A.uninfected	A.uninfected		32	0.918564	-0.537377	-0.273465	-4.17452	-0.722138	0.120876
A.uninfected	A.uninfected		35	1.10386	0.394798	2.91532	-1.56168	0.349526	-0.0181178
A.uninfected	A.uninfected		36	-4.16599	-4.16194	-9.4226	-2.24355	-1.80211	0.351244
A.uninfected	A.uninfected		39	4.69151	0.0826802	-0.345334	-0.0170399	-1.25857	0.111646
A.uninfected	A.uninfected		42	1.42213	2.28603	-6.50172	4.63662	1.47565	0.150362
A.uninfected	A.uninfected		51	-1.18828	1.45048	2.31568	-0.0496387	3.16447	0.290137
A.uninfected	A.uninfected		46	-4.11417	-1.68778	-5.283	-2.12862	1.88622	0.323886
A.uninfected	A.uninfected		33	4.6562	7.95089	5.53893	0.499376	2.77389	-0.0430656
A.uninfected	A.uninfected		31	-3.42001	5.29529	3.81362	1.87161	5.83838	-0.123937
A.uninfected	A.uninfected		39	-3.52593	-1.55562	-2.00688	-4.74586	3.02181	0.0659086
A.uninfected	A.uninfected		37	-0.285109	-0.880645	-1.58257	1.93963	0.989053	0.104071
A.uninfected	A.uninfected		33	1.5327	3.72887	2.71272	-0.35902	-0.904716	0.0787265
A.uninfected	A.uninfected		33	1.12095	-0.715204	-1.83255	-0.85879	1.34181	0.169773
A.uninfected	A.uninfected		35	-1.39021	0.495692	-3.39282	-1.22413	-0.743717	0.215944
A.uninfected	A.uninfected		44	-3.64908	-1.95556	-3.0088	-5.56205	6.91169	0.592644
A.uninfected	A.uninfected		41	-1.26081	-5.8977	-3.37295	-2.32398	3.05545	0.494563
A.uninfected	A.uninfected		36	5.40924	3.56305	1.01227	1.63582	0.425809	0.0905894
A.uninfected	A.uninfected		37	4.26458	0.973102	5.16237	0.186891	2.156	0.217518
A.uninfected	A.uninfected		42	3.62136	0.991008	-4.53263	-2.79213	-0.0943253	0.145085
A.uninfected	A.uninfected		33	-5.82263	-1.63687	0.667521	-2.78127	-2.20247	0.0363894
A.uninfected	A.uninfected		39	1.10881	-1.24356	2.33985	-2.47485	4.61214	0.260628
A.uninfected	A.uninfected		33	2.50797	3.42552	-4.44693	2.07291	2.48471	0.0638995
A.uninfected	A.uninfected		27	4.87295	-0.991006	-5.12657	-5.76889	-1.55175	0.45639
A.uninfected	A.uninfected		38	-4.31321	-0.899444	-0.990845	-3.48514	3.40532	0.197183
A.uninfected	A.uninfected		29	4.24913	2.02015	-0.545994	-2.8336	1.97046	0.113548
A.uninfected	A.uninfected		33	2.08096	2.64204	5.61926	0.251043	-0.393362	-0.133278
A.uninfected	A.uninfected		36	-8.48315	-2.00273	-15.4776	-7.0857	-0.642886	0.229992
A.uninfected	A.uninfected		24	1.48083	3.82358	4.19087	0.656709	-0.333625	0.0525097
A.uninfected	A.uninfected		36	2.45757	-0.523929	-1.99917	-2.21677	-1.66811	0.244373
A.uninfected	A.uninfected		28	11.1793	8.00534	9.83114	10.1842	-0.923998	-0.0651261
A.uninfected	A.uninfected		36	0.387005	-1.23227	-1.34455	-3.38593	-3.01812	0.201633
A.uninfected	A.uninfected		41	-2.1138	-10.4198	-9.41711	-4.83058	3.44915	0.327386
A.uninfected	A.uninfected		38	-1.01075	-6.06387	-10.0968	-10.856	-3.5759	0.254921
A.uninfected	A.uninfected		39	-1.65134	-7.29572	-9.6732	-4.98062	-0.826362	0.255426
A.uninfected	A.uninfected		35	3.22741	-1.86073	-1.71912	-0.97451	-4.12543	0.230686
A.uninfected	A.uninfected		37	3.85823	4.60483	1.57722	1.74717	6.99805	-0.168877
A.uninfected	A.uninfected		36	7.92608	2.82447	8.73348	3.49461	1.26557	-0.114249
A.uninfected	A.uninfected		38	8.22251	2.45741	-5.56159	0.6474	-0.126311	-0.159904
A.uninfected	A.uninfected		29	10.5879	7.17658	7.58276	7.89273	-0.865176	0.000558265
A.uninfected	A.uninfected		35	8.89775	3.39276	6.96082	0.513007	-0.241313	-0.0484838
A.uninfected	A.uninfected		29	12.0007	6.48698	2.70711	5.87048	5.77276	-0.0708429
A.uninfected	A.uninfected		37	3.05358	1.6007	-7.41113	0.437299	2.79044	-0.136061
A.uninfected	A.uninfected		31	8.13781	2.2182	6.46707	2.42215	0.814329	0.0578938
A.uninfected	A.uninfected		35	3.48095	-0.485327	0.314024	0.940214	-2.20116	0.02322
A.uninfected	A.uninfected		31	0.735381	-2.39104	0.402682	-10.2681	-2.31639	0.122909
A.uninfected	A.uninfected		35	6.90681	3.86655	8.9548	4.57719	-1.76447	-0.150702
A.uninfected	A.uninfected		26	12.8454	8.37507	13.1347	7.41389	-1.39009	-0.0662068
A.uninfected	A.uninfected		34	7.58358	2.62878	5.54253	3.34934	-0.959372	0.00140488
A.uninfected	A.uninfected		30	12.6633	9.48087	11.4442	8.78185	-0.209316	-0.140121
A.uninfected	A.uninfected		31	1.57398	-21.5005	-8.48245	-30.0524	-9.50068	0.241123
A.uninfected	A.uninfected		35	-0.73002	-27.1992	-15.9099	-33.8182	-10.8477	0.433414
A.uninfected	A.uninfected		34	1.3777	-25.6822	-4.56152	-33.0336	-14.0825	0.316928
A.uninfected	A.uninfected		35	-1.94217	-26.0189	-11.9295	-33.9032	-11.4521	0.390747
A.uninfected	A.uninfected		38	-2.18981	-27.9981	-9.19632	-36.5673	-9.63079	0.430995
A.uninfected	A.uninfected		37	-1.74486	-28.6237	-7.75766	-35.5173	-10.8924	0.368005
A.uninfected	A.uninfected		35	-1.37791	-27.2073	-17.7149	-33.5869	-8.32631	0.318076
A.uninfected	A.uninfected		22	-4.3079	-17.352	-7.6164	-20.6067	-3.58718	0.0753815
A.uninfected	A.uninfected		35	-2.35729	-25.3428	-15.6015	-33.6736	-14.1749	0.36364
A.uninfected	A.uninfected		40	-2.8126	-28.4991	-16.1705	-38.2598	-13.808	0.453605
A.uninfected	A.uninfected		40	-6.60796	-29.7427	-18.6327	-38.412	-11.7226	0.429602
A.uninfected	A.uninfected		32	-14.3923	-22.2925	-25.1725	-29.7963	-8.30356	0.376481
A.uninfected	A.uninfected		41	-5.17972	-34.527	-17.6382	-39.5629	-12.8205	0.463043
A.uninfected	A.uninfected		36	-6.1773	-26.4444	-15.7214	-34.3269	-8.94283	0.28896
A.uninfected	A.uninfected		32	2.50177	-22.5726	-10.271	-30.839	-9.08958	0.321085
A.uninfected	A.uninfected		37	-3.85888	-27.0539	-16.6372	-35.8423	-14.8591	0.303163
A.uninfected	A.uninfected		31	2.08174	-22.6167	-2.42091	-29.9355	-7.84959	0.221543
A.uninfected	A.uninfected		39	-3.75211	-29.5605	-11.771	-37.4281	-9.22707	0.473587
A.uninfected	A.uninfected		34	2.495	-23.9469	-10.3673	-32.7506	-11.4144	0.278947
A.uninfected	A.uninfected		29	3.1506	-18.8381	-11.3143	-28.007	-9.39223	0.216397
A.uninfected	A.uninfected		35	0.890967	-27.8773	-11.9195	-33.8685	-14.0395	0.379828
A.uninfected	A.uninfected		62	-3.00356	-11.1623	-7.89495	-5.48795	-5.84351	0.468051
A.uninfected	A.uninfected		63	-2.83861	-11.1712	-10.9934	-3.17747	-5.93792	0.232134
A.uninfected	A.uninfected		64	3.50568	-4.86596	1.46868	0.546236	-7.83679	0.0446312
A.uninfected	A.uninfected		65	7.58448	-5.09031	2.2461	3.13366	-7.09897	0.0257055
A.uninfected	A.uninfected		60	-0.345325	-4.55878	-6.82138	-3.66123	-5.74703	0.170417
A.uninfected	A.uninfected		61	0.527511	-2.97844	-6.5846	-4.97102	-4.68513	0.1242
A.uninfected	A.uninfected		60	0.750752	-12.9602	-1.92838	-3.02995	-5.26198	0.133333
A.uninfected	A.uninfected		61	4.95252	-9.44529	1.66069	-1.14489	-3.62006	0.144314
A.uninfected	A.uninfected		57	-0.594111	-6.1829	-4.04808	0.888994	-3.1016	0.386159
A.uninfected	A.uninfected		58	5.20953	-4.61179	-2.74366	2.10746	-3.80665	0.345549
A.uninfected	A.uninfected		52	5.00949	2.08485	-6.08865	3.64033	-8.73239	0.050153
A.uninfected	A.uninfected		53	5.396	3.20809	-7.03944	4.41505	-8.80857	0.113045
A.uninfected	A.uninfected		63	3.53574	-8.02932	-0.77214	-0.829923	-4.42146	-0.0370601
A.uninfected	A.uninfected		64	1.27424	-11.7318	1.96728	-0.888511	-5.18649	0.0100103
A.uninfected	A.uninfected		62	0.509071	-7.7166	1.35361	-3.40991	-3.74837	0.0506426
A.uninfected	A.uninfected		63	0.524948	-5.6919	1.3556	-4.67738	-3.22434	0.0435405
A.uninfected	A.uninfected		56	0.9336	-7.4011	2.58494	-2.31787	-6.48726	0.221121
A.uninfected	A.uninfected		57	2.61711	-6.34905	-4.28171	-0.749572	-8.0699	0.172504
A.uninfected	A.uninfected		52	6.01231	-1.64803	-0.271494	2.69561	-6.77861	0.148596
A.uninfected	A.uninfected		53	6.74908	-3.77435	1.22027	2.87857	-8.06373	0.208739
A.uninfected	A.uninfected		58	6.82936	0.505001	3.9277	3.68335	-0.105246	0.0529498
A.uninfected	A.uninfected		59	7.01039	2.31506	6.77184	5.82148	0.943406	-0.12028
A.uninfected	A.uninfected		58	3.61693	-2.27819	-4.00932	3.87586	-6.30424	-0.112209
A.uninfected	A.uninfected		59	2.08224	-4.82462	-3.14211	2.57762	-5.86951	0.019822
A.uninfected	A.uninfected		53	1.6657	-1.24915	0.515799	1.64478	-5.13332	0.158093
A.uninfected	A.uninfected		54	6.22236	1.18294	6.66528	1.2139	-4.30535	0.16445
A.uninfected	A.uninfected		61	-2.09148	-4.81799	-6.52133	-1.87542	-8.50161	0.202745
A.uninfected	A.uninfected		60	7.81479	-5.1823	0.113811	4.30997	-2.62971	0.081745
A.uninfected	A.uninfected		59	5.53518	-8.26176	-4.7208	2.35079	-3.68991	0.139365
A.uninfected	A.uninfected		60	7.38722	-5.06862	1.01076	0.0532203	-6.75165	-0.149995
A.uninfected	A.uninfected		56	3.91557	-0.569938	6.88195	1.54815	-5.02484	-0.0701918
A.uninfected	A.uninfected		60	-4.65676	-8.20152	-4.34829	-3.78548	-6.16116	0.138705
A.uninfected	A.uninfected		61	0.919184	-4.51972	0.39562	-1.02701	-5.16304	0.136688
A.uninfected	A.uninfected		60	4.72674	-7.55612	-4.11252	-2.60589	-4.40461	0.0496488
A.uninfected	A.uninfected		61	4.65534	-7.1145	1.61019	-0.179811	-4.28656	0.0550346
A.uninfected	A.uninfected		62	0.971351	-7.07883	-2.21659	-1.51436	-6.13114	0.278417
A.uninfected	A.uninfected		63	4.01356	-6.25873	-4.74673	0.992298	-7.70468	0.249007
A.uninfected	A.uninfected		58	0.671495	-6.11696	-4.32208	0.334605	-6.60252	0.0757579
A.uninfected	A.uninfected		59	4.29611	-5.69961	-4.71808	0.115236	-6.07272	0.0419733
A.uninfected	A.uninfected		55	-0.544516	-8.17312	-10.1751	-1.81785	-10.11	0.203249
A.uninfected	A.uninfected		56	2.82512	-7.57618	-3.83827	1.85318	-9.77003	0.126977
A.uninfected	A.uninfected		59	12.1406	0.228598	6.80113	4.09135	0.13548	-0.0445165
A.uninfected	A.uninfected		58	10.2177	-0.739593	5.65061	4.04997	-0.887888	-0.125442
A.uninfected	A.uninfected		54	5.48034	-1.84713	1.11199	2.94434	-7.55879	0.135826
A.uninfected	A.uninfected		55	5.48309	-3.28839	-0.913678	2.50171	-5.96263	0.168103
A.uninfected	A.uninfected		60	1.8121	-6.22404	0.721847	-0.0105762	-3.88331	0.160004
A.uninfected	A.uninfected		59	0.487404	-1.31599	-0.782075	2.37604	-3.69719	0.0356354
A.uninfected	A.uninfected		63	2.04091	-9.15509	-5.53245	-4.59149	-4.86617	0.241428
A.uninfected	A.uninfected		64	4.53257	-9.32122	-2.11107	-5.29108	-5.59489	0.133156
A.uninfected	A.uninfected		62	1.40396	-5.41674	-3.60875	-3.33415	-4.15305	0.131215
A.uninfected	A.uninfected		63	1.98356	-9.62523	-4.6523	-0.888826	-4.96452	0.10751
A.uninfected	A.uninfected		54	-0.695153	-5.26462	-3.3658	-1.87243	-6.40443	0.0491735
A.uninfected	A.uninfected		54	-0.683757	-2.07548	-3.05116	1.80234	-6.48676	0.0898964
A.uninfected	A.uninfected		58	3.41077	-4.32353	1.50062	4.84823	-6.9515	0.161614
A.uninfected	A.uninfected		59	4.67657	-4.23671	-1.59792	1.01607	-7.52879	0.20022
A.uninfected	A.uninfected		64	0.0149466	-9.15745	-6.95227	-1.36196	-5.61662	0.335695
A.uninfected	A.uninfected		63	-0.79929	-8.66324	-3.00124	-1.72454	-4.14519	0.246429
A.uninfected	A.uninfected		63	1.27304	-5.27566	0.031292	-1.99026	-6.22529	-0.0457804
A.uninfected	A.uninfected		64	6.49611	-3.43397	1.90242	-1.57524	-4.85247	-0.133999
A.uninfected	A.uninfected		59	0.546976	-6.98067	-2.10856	-3.31033	-6.12313	0.086383
A.uninfected	A.uninfected		60	1.02031	-4.36938	-6.44896	0.683629	-7.11693	0.101697
A.uninfected	A.uninfected		59	6.73174	-3.57915	-1.14893	3.53593	-3.47731	0.121064
A.uninfected	A.uninfected		60	7.8745	0.366797	2.67594	5.08126	-2.68275	0.0946274
A.uninfected	A.uninfected		58	3.3802	-6.15154	-2.3047	1.79225	-4.23625	0.0927626
A.uninfected	A.uninfected		57	1.86415	-5.77407	-2.7318	0.120403	-3.33618	0.0252796
A.uninfected	A.uninfected		52	4.10347	-0.0113553	4.54718	1.20521	-5.98622	0.0205645
A.uninfected	A.uninfected		51	4.02256	-0.15938	-1.09693	2.12093	-7.58638	-0.097847
A.uninfected	A.uninfected		58	7.71562	-0.0908913	-2.81858	5.01574	-4.96463	0.125093
A.uninfected	A.uninfected		59	8.19466	-0.359685	8.17801	4.58018	-3.06467	0.192595
A.uninfected	A.uninfected		80	-11.572	-19.3259	-13.4061	-0.488274	-2.97149	0.293895
A.uninfected	A.uninfected		53	-1.06595	-5.80208	-4.50248	-2.97414	-4.48771	-0.330616
A.uninfected	A.uninfected		71	-6.22996	-15.2489	-12.0865	-3.98838	-11.3931	0.128962
A.uninfected	A.uninfected		69	-5.14617	-9.76689	-11.5552	0.340642	-1.44688	0.104818
A.uninfected	A.uninfected		74	-5.61465	-15.9807	-2.45838	-5.05651	-7.13561	0.112407
A.uninfected	A.uninfected		52	-7.79272	-7.85546	-8.78916	-4.72954	-0.475162	-0.10074
A.uninfected	A.uninfected		69	1.59875	-6.40104	-1.48838	3.60744	-2.53646	-0.0974011
A.uninfected	A.uninfected		60	2.35956	-6.84958	2.5283	-2.087	-4.23881	0.0135684
A.uninfected	A.uninfected		51	5.08701	1.03041	2.21523	4.78193	3.75054	-0.170759
A.uninfected	A.uninfected		77	-3.06798	-10.779	-7.18878	-3.92999	-1.29275	-0.204506
A.uninfected	A.uninfected		63	-1.30367	-13.5288	-17.741	2.93324	-5.38101	0.404203
A.uninfected	A.uninfected		64	3.94772	-7.45399	-2.49672	4.48472	11.2311	0.0666225
A.uninfected	A.uninfected		19	-5.804	4.21715	-1.52339	-5.31012	3.62843	0.078666
A.uninfected	A.uninfected		21	-7.51183	1.06492	-1.2795	-4.23923	-0.502398	0.125982
A.uninfected	A.uninfected		19	-4.25561	3.30751	6.69349	-4.87226	6.45008	0.149402
A.uninfected	A.uninfected		43	2.20609	-0.499958	-13.9655	-5.06715	-0.0984654	0.116706
A.uninfected	A.uninfected		27	-3.76803	3.19376	1.89626	-1.48922	1.78439	-0.0179239
A.uninfected	A.uninfected		34	-7.44598	1.91098	0.165035	-4.42085	-1.14688	0.0359568
A.uninfected	A.uninfected		24	-6.00906	3.92899	0.56926	-6.70953	2.22034	0.296949
A.uninfected	A.uninfected		18	-6.64066	0.595585	-0.609224	-6.43498	2.34451	0.27749
A.uninfected	A.uninfected		40	1.19066	-0.0953799	-1.23127	-0.986316	2.20847	0.194579
A.uninfected	A.uninfected		61	1.58898	-2.96941	-5.90012	-3.28165	0.360887	0.145427
A.uninfected	A.uninfected		24	-3.14404	2.74928	3.39154	-6.90107	3.86187	0.221426
A.uninfected	A.uninfected		17	-4.98844	1.96678	-10.3169	-4.46013	-2.83976	0.291666
A.uninfected	A.uninfected		41	-5.73098	-3.22125	-8.53151	-5.46606	-0.344111	0.342173
A.uninfected	A.uninfected		18	-0.732072	3.59041	0.465224	-2.01598	-7.10584	-0.257865
A.uninfected	A.uninfected		19	-14.3867	5.95923	-9.839	-3.86526	-4.98464	-0.157325
A.uninfected	A.uninfected		19	-9.79859	1.67542	-5.67423	-4.82963	-5.01694	-0.135766
A.uninfected	A.uninfected		19	-4.78859	0.720351	-8.53102	-4.29831	-9.711	0.0201059
A.uninfected	A.uninfected		19	-4.95873	0.546239	-7.92479	-3.86303	-7.63529	0.0548624
A.uninfected	A.uninfected		20	-3.52227	0.0740009	-5.6009	-3.73508	-7.85137	0.312198
A.uninfected	A.uninfected		20	1.26532	4.45762	9.33088	-0.588516	-7.28484	-0.0867198
A.uninfected	A.uninfected		19	-0.743445	-0.701553	-9.38323	-1.92226	-8.81643	0.146027
A.uninfected	A.uninfected		19	0.0870733	0.445304	-1.83692	0.316907	-6.72133	0.0549932
A.uninfected	A.uninfected		19	-0.0380908	1.44911	-3.45288	-2.03152	-3.669	-0.00438966
A.uninfected	A.uninfected		21	-9.19947	3.7408	-5.62159	-2.71306	-2.21735	-0.22994
A.uninfected	A.uninfected		22	-3.69325	1.26997	-2.47378	-2.19428	-4.72647	-0.0475907
A.uninfected	A.uninfected		22	-1.16592	4.47717	0.00120751	-0.381387	-5.57048	-0.27878
A.uninfected	A.uninfected		22	1.25336	4.12654	-0.732758	-1.43764	-3.13823	-0.316164
A.uninfected	A.uninfected		38	3.04151	-2.72204	-0.245467	4.45119	-5.35915	-0.0389195
A.uninfected	A.uninfected		39	-1.87068	0.715201	-5.44648	-1.00282	-5.09476	0.0114078
A.uninfected	A.uninfected		39	3.36137	5.26393	4.2448	7.34812	-2.88365	-0.192062
A.uninfected	A.uninfected		41	5.59703	7.84509	8.94838	8.86189	-0.231058	-0.376057
A.uninfected	A.uninfected		41	4.43528	4.66986	0.824649	6.8359	-4.09093	-0.252625
A.uninfected	A.uninfected		41	-0.754118	-0.258604	-1.42093	-2.29377	-3.4223	-0.0309967
A.uninfected	A.uninfected		43	-1.28081	3.78095	-5.32791	4.34659	-0.768162	-0.284054
A.uninfected	A.uninfected		36	-1.43162	3.32491	-0.177792	2.21783	-3.07791	-0.403656
A.uninfected	A.uninfected		38	-0.758384	7.19678	4.42715	5.4845	2.09796	-0.667871
A.uninfected	A.uninfected		38	9.9383	6.42996	6.59502	7.14828	-3.01094	-0.421254
A.uninfected	A.uninfected		39	3.10575	-4.35503	-3.66883	-1.45684	-5.09472	-0.337658
A.uninfected	A.uninfected		40	4.18714	3.27	6.52821	2.14994	-1.18273	-0.486749
A.uninfected	A.uninfected		42	2.3569	1.98459	1.47801	3.49208	1.60413	-0.324224
A.uninfected	A.uninfected		42	0.911825	0.819906	2.10394	3.0645	5.87865	-0.35253
A.uninfected	A.uninfected		58	5.88588	-1.58866	9.13506	3.05839	-6.25989	0.194275
A.uninfected	A.uninfected		59	6.20606	-0.959414	1.17283	10.5837	-3.45274	-0.204807
A.uninfected	A.uninfected		60	7.3244	-0.749463	-6.8371	4.02295	-4.43117	-0.278135
A.uninfected	A.uninfected		60	5.59902	-2.42774	1.31808	4.10094	-7.51594	-0.00300695
A.uninfected	A.uninfected		61	3.45623	-1.80341	-4.28913	1.04954	-5.35956	-0.262767
A.uninfected	A.uninfected		61	6.12028	-1.29148	-3.52539	4.03528	-4.13607	-0.069417
A.uninfected	A.uninfected		62	13.6388	5.82588	-1.54827	13.1577	-1.16265	-0.572487
A.uninfected	A.uninfected		58	0.633328	1.43356	6.42169	6.23538	7.40324	-0.68878
A.uninfected	A.uninfected		59	-2.43044	1.39349	2.77157	1.1848	2.1058	-0.141148
A.uninfected	A.uninfected		59	9.53359	0.599484	-2.71274	4.19778	-2.09842	-0.361677
A.uninfected	A.uninfected		60	-1.27172	0.648631	-15.9556	4.08187	1.82625	-0.0520912
A.uninfected	A.uninfected		61	5.29734	-1.01269	-0.653093	1.67841	1.77705	-0.0913948
A.uninfected	A.uninfected		61	1.51885	-2.86837	3.96007	0.744715	2.49219	-0.138146
A.uninfected	A.uninfected		62	19.162	7.55005	6.90322	11.7766	-0.545489	-0.409051

## Sheet: Figure 3
Patient	group.phase	ageAcc.Horvath	ageAcc.Hannum	ageAcc.PhenoAge	ageAcc.skinHovarth	ageAcc.GrimAge	ageAcc.TL
HC_1	A.uninfected	-8.43938	-11.7206	-20.226	-7.3331	-1.77487	0.580527
HC_2	A.uninfected	1.01507	2.26292	0.977047	3.04129	-4.77811	-0.235644
HC_3	A.uninfected	-7.40753	-6.54876	-4.85922	-1.8856	1.84711	0.104387
HC_4	A.uninfected	-5.43619	-3.54761	-8.52086	4.51591	-1.83202	-0.203483
HC_5	A.uninfected	0.879874	0.292236	-2.15	-0.365349	6.68743	0.173162
HC_6	A.uninfected	-2.38773	-1.9862	-10.3826	0.40948	-3.54825	0.158978
PC_1	C.complicated	3.95584	0.294109	0.0465885	-1.49484	0.680924	-0.0994236
PC_1	C.complicated	2.40294	-0.30059	3.53	-3.22466	1.03107	-0.0509337
PC_1	D.convalescence	2.23746	-0.185053	4.93642	-4.10057	1.37576	-0.0670799
PC_1	D.convalescence	2.51132	-0.315361	1.8131	-2.51712	1.36923	-0.0668725
PC_1	D.convalescence	-0.0383527	-0.829962	-2.76174	-3.10039	0.821664	-0.0876545
PC_2	B.Incremental-critical	-1.02169	4.05821	1.41505	2.65338	-1.25158	-0.128691
PC_2	B.Incremental-critical	0.192841	2.05897	5.09229	0.0878138	0.208128	-0.0473543
PC_3	B.Incremental-critical	-2.63238	2.16651	5.78979	-8.0242	6.52218	0.309443
PC_4	B.Incremental-critical	2.37348	3.60224	5.52243	3.33437	-2.84994	-0.143856
PC_4	C.complicated	-0.141511	3.45461	1.28334	-0.137746	-0.77207	-0.164015
PC_4	D.convalescence	-0.941596	2.10369	3.47177	3.83285	-1.2863	-0.181648
PC_5	B.Incremental-critical	4.65745	0.919868	7.72039	3.86299	2.67227	0.020889
PC_5	C.complicated	3.28223	1.10846	2.96463	3.71014	2.29427	0.0284633
PC_5	D.convalescence	3.40403	1.19868	5.12513	3.95614	3.52525	0.101643
PC_5	D.convalescence	5.83314	0.138599	4.13719	3.26498	1.96023	-0.00341563
PC_6	D.convalescence	-1.97618	0.590816	-2.1285	-0.614864	-5.98246	0.00385352
PC_6	D.convalescence	-2.68036	1.38605	-2.5864	-1.98613	-2.32203	0.00959044
PC_6	D.convalescence	0.357211	-0.201819	-0.209861	0.460303	-4.59788	-0.0108645
